# Supplementary material for: Key Genomic Regions of Rice Cultivar GuiHeFeng and Its Derivatives Revealed by Genome-Wide Analysis
Source: Plants (Basel). 2026 Feb 6;15(3):520. doi: 10.3390/plants15030520 (PMC12899404; doi:10.3390/plants15030520)
Supplement: Supplementary file 1 [file plants-15-00520-s001.zip]

Archive with 10 entries (10 files):
- Table S 1-The Mean±SD of 11 agronomic traits investigated over three growth seasons for all cultivars.xlsx
- Table S 3-All bins from GuiHeFeng matrix.xlsx
- Table S 4-Important genes on the kGTBs.xlsx
- Table S 5-Selective Sweeps (SSWs).xlsx
- Table S 6 -Key genomic regions (kGRs).xlsx
- Table S 7- Important genes on the kGTBs.xlsx
- Table S 8-1Genotype of 164 genes QTLs detected by GSR40K analysis for GuiHeFeng and its derivatives.xlsx
- Table S 8-2 Genes with different genotype for GuiHeFeng and its derivatives.xlsx
- Table S 9-Important genes on  kGRs.xlsx
- Table S2 Results of SNPs annotation.pdf
