# Supplementary material for: Key Genomic Regions of Rice Cultivar GuiHeFeng and Its Derivatives Revealed by Genome-Wide Analysis
Source: Plants (Basel). 2026 Feb 6;15(3):520. doi: 10.3390/plants15030520 (PMC12899404; doi:10.3390/plants15030520)
Supplement: Supplementary file 1 [file plants-15-00520-s001.zip › Table S 1-The Mean±SD of 11 agronomic traits investigated over three growth seasons for all cultivars.xlsx]

## Sheet: Table S1-1
Variety	PH(㎝)	EPN	PL(㎝)	NUG	NFG	SSR	LWL	WFL	SWPP(g)	TKW(g)	RLW
GuiHeFeng	105.2±9.94	7.4±1.51	24.2±0.42	391.4±331.24	1522.4±639.75	82.1±8.46	34.4±6.37	17.2±5.24	28.7±12.47	18.9±0.55	3.8±0.1
GuiFeng18	103.4±7.87	7.6±2.46	25.7±0.66	266.2±96.09	1774±984.1	83.5±10.21	35.1±4.32	16.7±4.52	30.6±17.92	16.8±1.37	4.0±0.12
HeFengDao445	108.6±12.8	6.8±1.01	25.3±3.07	267.6±140.41	1390.1±681.91	82.5±8.02	33.0±10.1	18.8±6.64	26.4±14.14	18.5±1.25	4.1±0.1
NaFengZhan	108.4±6.89	9.8±1.88	25.8±2.4	323.3±103.5	1640.8±1003.55	80.5±8.41	39.5±11.2	16.5±4.75	36.1±21.57	22.2±0.72	4.3±0.06
JingYouXiang139	110.3±7	8.3±1.25	26.3±0.86	203.2±146.43	1481.7±896.51	88.2±5.14	34.4±3.6	16.1±3.32	28.3±17.9	18.8±0.75	4.2±0
GuiYaXiang	93.4±4	9.0±1.7	22.2±1.91	277.3±167.41	1296.6±568.07	83.0±6.31	30.5±6.1	14.8±4.35	27.0±14.26	20.3±2.29	3.8±0.21
GuiNongFeng	109.9±5.65	5.9±0.98	25.8±1.97	350.9±119.56	1665.4±763.65	81.5±6.68	37.9±6.82	19.5±4.83	29.3±14.24	17.2±0.62	4.2±0.06
NaXiangSiMiao	105.6±10.95	7.4±1.48	29±2.36	227.3±20.91	1884.4±881.05	87.4±6.7	37.4±3.86	18.9±5.43	35.4±17.75	18.5±1.02	4.1±0.1
NaGuXiang	101.63±6.15	6.4±1.4	24.7±2.42	236.7±235.51	1475.9±739.7	87.4±6.37	31.2±7.38	17.3±5.33	31.4±15.28	21.5±0.82	4.0±0.06
HeXiFengZhan2Hao	112.6±7.69	7.2±1.44	24.7±2.42	211.5±74.29	1320.0±477.2	85.5±5.09	36.2±7.81	18.1±4.21	31.2±11.51	21.5±0.82	4±0

## Sheet: Table S1-2
Variety	PH(㎝)	EPN	PL(㎝)	NUG	NFG	SSR	LWL	WFL	SWPP（g）	TKW（g）	RLW
GuiHeFeng-1	97.2±4	7.2±0.58	23.74±2.37	88.3±15	882.5±44	90.9±3.64	27.16±10.88	11.2±0.13	16.67±1.9	18.9±1.57	3.93±0.08
GuiHeFeng-2	102±6.08	6±0	24.37±1.51	341±231.03	1522.67±443.89	81.4±0.11	39.34±0.77	19.27±0.58	27.84±8.47	18.29±1.1	3.83±0.07
GuiHeFeng-3	116.33±5.13	9±1.73	24.5±2.29	745±355.43	2162±1184.67	74.02±0.04	36.67±4.04	21±1	41.62±22.17	19.36±0.33	3.7±0.05
GuiFeng18-1	95.3±6.6	5.5±1	25.02±0.66	258.4±53	662.3±30	71.93±11.84	30.26±6.72	11.8±0.15	10.11±1.23	15.28±1.3	4.14±0.1
GuiFeng18-2	104±1	10.33±0.58	26.33±0.74	366±57.71	2533.67±254.94	87.31±0.02	38.61±1.96	17.6±0.53	43.28±5.42	17.06±0.48	4.12±0.04
GuiFeng18-3	111±1	7±1.73	25.8±1.35	174.33±20.4	2126±1132.2	91.26±0.04	36.5±5.22	20.67±1.53	38.39±20.81	17.99±0.19	3.92±0.02
HeFengDao445-1	96.5±3.5	5.7±0.58	22±2.17	189.1±55.2	628.4±36	76.87±3.31	21.68±3.32	11.6±0.09	10.89±1.22	17.34±0	3.98±0.17
HeFengDao445-2	107.33±3.51	7.67±2.08	28.07±0.15	429.67±108.56	1598.33±132.15	78.96±0.04	41.1±2.28	20±0.53	29.69±3.06	18.53±0.46	4.17±0.03
HeFengDao445-3	122±2.65	7±1	25.67±2.47	184±117.5	1943.67±405.53	91.68±0.05	36.33±3.51	24.67±0.58	38.6±8.66	19.81±0.74	4.11±0.05
NaFengZhan-1	103.6±3	5.6±0.58	24.04±4.3	204.1±66	494.3±110	70.78±3.24	29.28±5.88	11.2±0.04	11.27±3.05	22.82±2.64	4.28±0.11
NaFengZhan-2	105.33±1.15	13±4.58	28.47±0.29	390.67±119	2360±344.34	85.87±0.03	51.49±1.75	18.13±0.31	50.74±8	21.45±0.29	4.42±0.03
NaFengZhan-3	116.33±2.08	10.67±2.31	24.83±1.26	375±119.2	2068±592.18	85.75±0.01	37.83±6.29	20.33±1.53	46.22±13.03	22.38±0.27	4.3±0.06
JingYouXiang139-1	103.3±4	4.9±1	25.4±2.52	55.2±4	534.5±45	90.64±4.21	34.25±5.95	12.5±0.11	9.69±1.9	18.15±2.16	4.21±0.06
JingYouXiang139-2	110.33±4.16	9.33±2.08	26.47±0.85	348±124.54	1593.67±63.13	82.26±0.06	38.02±4.55	16.87±0.7	29.84±1.65	18.73±0.44	4.17±0.04
JingYouXiang139-3	117.33±4.51	10.67±2.52	27.13±1.91	206.33±51	2317±775.35	91.96±0.01	30.8±2.71	19±1	45.37±15.4	19.56±0.16	4.16±0.02
GuiYaXiang-1	91.5±2	9.1±1	20.14±2.1	89.1±14	678.6±121	88.39±4.03	28.92±3.61	9.8±0.13	12.43±2.3	18.34±1.55	4±0.11
GuiYaXiang-2	98±8.54	7.33±2.08	23.8±2.72	409.67±185.46	1415.33±630.63	76.04±0.1	37.24±5.2	16.87±1.03	27.58±11.31	19.84±1.2	3.9±0.36
GuiYaXiang-3	90.67±4.16	10.67±3.51	22.77±1.53	333±171.52	1796±913.12	84.45±0.04	25.33±3.21	17.67±3.21	40.87±20.84	22.8±1.38	3.62±0.06
GuiNongFeng-1	104.4±3	5.3±1	25.5±2.66	253.4±16	807.1±51	76.11±5.46	30.16±8.05	14.4±0.18	13.33±0.79	16.52±0.71	4.17±0.03
GuiNongFeng-2	109.67±8.62	5.33±1.53	27.9±0.72	484.33±96.02	1919.33±491.53	79.34±0.05	43.17±4.43	20.13±1.29	34.18±12.13	17.36±2.02	4.24±0.05
GuiNongFeng-3	115.67±1.53	7±1.73	24±1.32	315±292.72	2269.67±1564.08	88.96±0.02	40.33±3.79	24±2	40.53±28.62	17.74±0.64	4.12±0.03
NaXiangSiMiao-1	94.8±3	6.1±0.58	26.54±2.39	225.5±9	882.4±50	79.65±4.29	37.2±7.77	13±0.07	15.68±0.91	17.77±0.99	3.95±0.05
NaXiangSiMiao-2	105.33±3.21	7±2	29.3±0.1	207.33±55.18	2232.67±618.46	91.47±0.01	41.41±1.18	20±0.92	40.53±11.48	18.13±0.16	4.22±0.06
NaXiangSiMiao-3	116.67±6.03	9±1.73	31.17±1.27	249±142.9	2538±466.38	91.04±0.06	33.67±5.11	23.67±0.58	50.06±10.33	19.67±0.63	4.13±0.02
NaGuXiang-1	97.5±4	5.3±1	23.3±4.02	85.3±19	667.7±34	88.67±3.01	25.22±8.89	11.4±0.21	14.97±3.62	22.44±2.27	3.98±0.11
NaGuXiang-2	98.67±1.53	8±1.73	27.57±1.17	508±126.19	2119.33±598.32	80.52±0.01	39.43±4.24	18.93±0.7	45.18±12.57	21.33±0.2	3.97±0.02
NaGuXiang-3	108.67±1.53	6±1.73	23.27±1.55	116.67±19.76	1640.67±507.02	93.07±0.02	28.83±3.62	21.67±1.15	34.13±10.78	20.76±0.33	3.9±0.05
HeXiFengZhan2Hao-1	104.2±7	5.5±0.58	25.2±1.42	170.3±18	798.2±56	82.42±2.3	28.74±5.23	14.4±0.18	18.4±2.72	23.05±3.12	3.97±0.11
HeXiFengZhan2Hao-2	114.33±1.53	8±1.73	26.4±1.71	167±55.65	1734.33±124.54	91.35±0.02	44.32±4.38	17.33±1.22	40.69±3.83	23.44±0.54	4.01±0.05
HeXiFengZhan2Hao-3	119.33±5.13	8±1.73	25.03±2.21	297.33±100.93	1427.33±532.21	82.65±0.01	35.67±2.31	22.67±1.15	34.52±13.06	24.14±0.27	3.95±0.07
