# Supplementary material for: Key Genomic Regions of Rice Cultivar GuiHeFeng and Its Derivatives Revealed by Genome-Wide Analysis
Source: Plants (Basel). 2026 Feb 6;15(3):520. doi: 10.3390/plants15030520 (PMC12899404; doi:10.3390/plants15030520)
Supplement: Supplementary file 1 [file plants-15-00520-s001.zip › Table S 3-All bins from GuiHeFeng matrix.xlsx]

## Sheet: allBins.from.GuiHeFeng.matrix
bin	GuiFeng18	GuiNongFeng	GuiYaXiang	HeFengDao445	HeXiFengZhan2	JingYouXiang139	NaFengZhan	NaGuXiang	NaXiangSiMiao
chr01:0-50000	0	1	0	1	0	0	1	1	1
chr01:100000-150000	1	0	1	0	0	0	0	1	0
chr01:1000000-1050000	1	1	0	1	1	1	1	1	1
chr01:10000000-10050000	0	0	0	1	0	0	0	0	0
chr01:10050000-10100000	1	1	1	0	1	1	0	0	1
chr01:10100000-10150000	1	1	1	1	1	1	1	1	1
chr01:10150000-10200000	1	1	1	1	1	1	1	1	1
chr01:10200000-10250000	1	1	1	1	1	1	1	1	1
chr01:10250000-10300000	1	1	1	1	1	1	1	1	1
chr01:10300000-10350000	1	1	1	1	1	1	1	1	0
chr01:10350000-10400000	1	1	1	1	1	1	1	1	1
chr01:10400000-10450000	1	1	1	1	1	0	0	1	1
chr01:10450000-10500000	0	1	1	1	1	0	1	1	1
chr01:1050000-1100000	1	1	0	1	1	1	1	1	1
chr01:10500000-10550000	0	0	0	0	0	0	0	0	0
chr01:10550000-10600000	0	0	0	0	0	0	0	0	0
chr01:10600000-10650000	1	1	1	1	0	1	0	1	1
chr01:10650000-10700000	1	0	1	0	0	0	0	0	0
chr01:10700000-10750000	0	0	0	0	1	0	0	1	0
chr01:10750000-10800000	0	0	0	0	0	0	0	0	0
chr01:10800000-10850000	0	0	0	0	0	0	0	0	0
chr01:10850000-10900000	1	0	1	0	0	0	0	0	0
chr01:10900000-10950000	1	0	0	0	0	0	0	0	0
chr01:10950000-11000000	1	0	0	0	0	0	0	0	0
chr01:1100000-1150000	1	1	0	1	1	1	1	1	1
chr01:11000000-11050000	1	0	0	0	1	0	1	1	0
chr01:11050000-11100000	1	1	1	1	1	1	1	1	1
chr01:11100000-11150000	0	0	0	1	0	0	0	0	0
chr01:11150000-11200000	1	1	1	1	1	1	1	1	1
chr01:11200000-11250000	1	1	1	1	1	1	1	1	1
chr01:11250000-11300000	1	1	1	1	0	1	0	1	1
chr01:11300000-11350000	1	1	1	1	1	1	1	0	0
chr01:11350000-11400000	1	1	0	1	1	1	1	1	1
chr01:11400000-11450000	1	1	0	1	1	1	1	1	1
chr01:11450000-11500000	1	0	1	0	0	0	0	0	0
chr01:1150000-1200000	1	1	0	1	1	1	1	1	1
chr01:11500000-11550000	1	0	1	0	0	0	0	0	0
chr01:11550000-11600000	1	0	0	0	0	0	0	0	0
chr01:11600000-11650000	1	0	0	0	0	0	0	0	0
chr01:11650000-11700000	1	0	0	0	0	0	0	0	0
chr01:11700000-11750000	1	0	0	0	0	0	0	0	0
chr01:11750000-11800000	1	0	0	0	0	0	0	0	0
chr01:11800000-11850000	1	0	0	0	0	0	0	0	0
chr01:11850000-11900000	1	0	0	0	0	0	0	0	0
chr01:11900000-11950000	1	0	0	0	0	0	0	0	0
chr01:11950000-12000000	1	0	0	0	0	0	0	0	0
chr01:1200000-1250000	0	0	0	0	1	1	1	1	0
chr01:12000000-12050000	0	0	0	0	0	0	0	0	0
chr01:12050000-12100000	1	0	0	0	0	0	0	0	0
chr01:12100000-12150000	0	0	0	0	0	0	0	0	0
chr01:12150000-12200000	0	0	0	0	0	0	0	0	0
chr01:12200000-12250000	0	0	0	0	0	0	0	0	0
chr01:12250000-12300000	0	0	0	0	0	0	0	0	0
chr01:12300000-12350000	0	0	0	0	0	0	0	0	0
chr01:12350000-12400000	0	0	0	0	0	0	0	0	0
chr01:12400000-12450000	0	0	0	0	0	0	0	0	0
chr01:12450000-12500000	0	0	0	0	0	0	0	0	0
chr01:1250000-1300000	0	0	0	0	0	0	0	0	0
chr01:12500000-12550000	0	0	0	0	0	0	0	0	0
chr01:12550000-12600000	0	0	0	0	0	0	0	0	0
chr01:12600000-12650000	0	0	0	0	0	0	0	0	0
chr01:12650000-12700000	0	0	0	0	0	0	0	0	0
chr01:12700000-12750000	1	0	0	1	1	1	1	1	1
chr01:12750000-12800000	1	0	0	1	1	1	1	1	1
chr01:12800000-12850000	1	0	0	0	1	1	0	1	1
chr01:12850000-12900000	1	0	1	1	1	1	1	1	1
chr01:12900000-12950000	1	0	1	1	1	1	1	1	1
chr01:12950000-13000000	0	0	0	0	1	0	0	0	0
chr01:1300000-1350000	0	1	0	0	0	0	1	0	0
chr01:13000000-13050000	0	0	0	0	0	0	0	0	0
chr01:13050000-13100000	0	0	0	0	0	0	0	0	0
chr01:13100000-13150000	1	0	0	1	1	1	1	1	1
chr01:13150000-13200000	1	0	0	1	1	1	0	1	0
chr01:13200000-13250000	1	0	1	1	1	1	1	1	1
chr01:13250000-13300000	1	0	0	1	1	1	1	1	1
chr01:13300000-13350000	1	0	0	1	1	1	1	1	1
chr01:13350000-13400000	1	0	0	1	1	1	1	1	1
chr01:13400000-13450000	1	0	0	1	1	1	1	1	1
chr01:13450000-13500000	0	0	0	0	0	0	0	0	0
chr01:1350000-1400000	1	0	0	1	0	0	0	1	1
chr01:13500000-13550000	0	0	0	0	0	0	0	0	0
chr01:13550000-13600000	0	0	0	0	0	0	0	0	0
chr01:13600000-13650000	0	0	0	0	0	0	0	0	0
chr01:13650000-13700000	0	0	0	0	0	0	0	0	0
chr01:13700000-13750000	0	0	0	0	0	0	0	0	0
chr01:13750000-13800000	0	0	0	0	0	0	0	0	0
chr01:13800000-13850000	0	0	0	0	0	0	0	0	0
chr01:13850000-13900000	0	0	0	0	0	0	0	0	0
chr01:13900000-13950000	0	0	0	0	0	0	0	0	0
chr01:13950000-14000000	0	0	0	0	0	0	0	0	0
chr01:1400000-1450000	1	1	0	1	1	1	1	1	1
chr01:14000000-14050000	0	0	0	0	0	0	0	0	0
chr01:14050000-14100000	0	0	0	0	0	0	0	0	0
chr01:14100000-14150000	0	0	0	0	0	0	0	0	0
chr01:14150000-14200000	0	0	0	0	0	0	1	1	1
chr01:14200000-14250000	0	0	0	1	1	1	1	1	1
chr01:14250000-14300000	0	0	0	1	1	1	1	1	1
chr01:14300000-14350000	0	0	0	1	1	1	1	1	1
chr01:14350000-14400000	0	0	0	1	0	1	0	1	1
chr01:14400000-14450000	0	0	0	1	0	1	0	1	1
chr01:14450000-14500000	0	0	0	0	0	0	0	0	0
chr01:1450000-1500000	0	0	0	1	1	0	1	0	1
chr01:14500000-14550000	0	0	0	0	0	0	0	0	0
chr01:14550000-14600000	0	0	0	0	0	0	0	0	0
chr01:14600000-14650000	0	0	0	0	0	0	0	0	0
chr01:14650000-14700000	0	0	0	0	0	0	0	0	0
chr01:14700000-14750000	0	1	0	0	0	0	0	0	0
chr01:14750000-14800000	0	0	0	0	0	0	0	0	0
chr01:14800000-14850000	0	0	0	0	1	1	0	1	1
chr01:14850000-14900000	0	0	0	0	0	0	0	0	0
chr01:14900000-14950000	0	0	0	0	0	0	0	0	0
chr01:14950000-15000000	0	0	0	0	0	0	0	0	0
chr01:150000-200000	0	0	0	0	0	0	0	0	0
chr01:1500000-1550000	1	1	0	1	1	1	1	1	1
chr01:15000000-15050000	0	0	1	0	0	0	0	0	0
chr01:15050000-15100000	0	0	0	0	0	0	0	0	0
chr01:15100000-15150000	0	0	0	0	0	0	0	0	0
chr01:15150000-15200000	0	0	1	0	0	0	0	0	0
chr01:15200000-15250000	0	0	0	0	0	0	0	0	0
chr01:15250000-15300000	1	0	0	0	0	0	0	0	0
chr01:15300000-15350000	1	0	0	0	0	0	0	0	0
chr01:15350000-15400000	0	0	0	1	1	1	0	1	1
chr01:15400000-15450000	0	1	1	0	0	0	0	0	0
chr01:15450000-15500000	1	1	1	1	1	1	1	1	1
chr01:1550000-1600000	1	0	0	1	1	0	0	0	0
chr01:15500000-15550000	0	0	0	1	1	1	1	1	1
chr01:15550000-15600000	0	0	0	1	1	1	1	1	1
chr01:15600000-15650000	1	0	0	1	1	1	0	1	1
chr01:15650000-15700000	0	0	0	1	1	1	0	1	1
chr01:15700000-15750000	0	0	0	0	1	0	1	0	0
chr01:15750000-15800000	0	0	1	1	1	0	1	1	1
chr01:15800000-15850000	0	1	1	1	1	1	1	1	1
chr01:15850000-15900000	0	0	0	1	1	0	0	1	0
chr01:15900000-15950000	0	0	0	1	1	0	1	1	1
chr01:15950000-16000000	0	1	1	1	1	1	1	1	1
chr01:1600000-1650000	1	1	0	1	1	1	1	1	0
chr01:16000000-16050000	0	1	1	1	1	1	1	1	1
chr01:16050000-16100000	0	0	0	0	1	0	1	1	1
chr01:16100000-16150000	0	0	0	1	1	1	1	1	1
chr01:16150000-16200000	0	0	0	0	1	0	1	1	1
chr01:16200000-16250000	0	0	0	1	1	1	1	0	0
chr01:16250000-16300000	0	0	0	1	0	1	0	1	1
chr01:16300000-16350000	0	0	0	1	1	1	1	1	1
chr01:16350000-16400000	0	0	0	1	1	1	1	1	1
chr01:16400000-16450000	0	0	0	1	1	1	1	1	0
chr01:16450000-16500000	0	0	0	1	1	1	1	0	0
chr01:1650000-1700000	1	1	0	1	0	0	0	1	1
chr01:16500000-16550000	0	0	0	0	0	0	0	0	0
chr01:16550000-16600000	0	0	0	0	0	0	0	0	1
chr01:16600000-16650000	0	0	0	1	1	0	1	1	0
chr01:16650000-16700000	0	0	0	0	1	0	0	1	1
chr01:16700000-16750000	0	0	0	1	1	0	1	1	1
chr01:16750000-16800000	0	0	0	0	0	0	0	0	0
chr01:16800000-16850000	0	0	0	0	0	0	0	0	0
chr01:16850000-16900000	0	0	0	0	0	0	0	0	0
chr01:16900000-16950000	0	0	0	0	1	0	0	0	0
chr01:16950000-17000000	0	0	0	0	0	0	0	0	0
chr01:1700000-1750000	1	1	1	1	1	1	1	1	1
chr01:17000000-17050000	0	0	0	0	1	1	1	1	1
chr01:17050000-17100000	0	0	0	0	1	0	0	0	0
chr01:17100000-17150000	0	0	0	1	1	1	1	1	1
chr01:17150000-17200000	0	1	0	1	1	1	1	0	0
chr01:17200000-17250000	0	0	0	1	1	1	1	1	1
chr01:17250000-17300000	0	0	0	1	1	1	1	1	0
chr01:17300000-17350000	0	0	0	0	0	1	1	1	0
chr01:17350000-17400000	0	0	0	1	0	1	0	1	0
chr01:17400000-17450000	0	0	0	1	1	1	1	1	1
chr01:17450000-17500000	0	0	0	1	1	1	1	1	1
chr01:1750000-1800000	1	0	1	1	1	1	1	1	1
chr01:17500000-17550000	0	0	0	0	1	1	1	0	0
chr01:17550000-17600000	0	0	0	0	1	0	0	1	0
chr01:17600000-17650000	0	1	0	1	1	1	1	1	1
chr01:17650000-17700000	0	1	1	1	1	1	0	1	1
chr01:17700000-17750000	0	1	1	1	1	1	1	0	1
chr01:17750000-17800000	0	1	1	1	1	1	1	1	1
chr01:17800000-17850000	0	1	1	1	1	1	1	1	1
chr01:17850000-17900000	0	1	1	1	1	1	1	1	1
chr01:17900000-17950000	0	1	1	1	1	1	1	1	1
chr01:17950000-18000000	0	1	1	1	1	1	1	1	1
chr01:1800000-1850000	1	1	0	1	0	0	0	1	1
chr01:18000000-18050000	0	0	0	1	1	1	1	1	1
chr01:18050000-18100000	0	0	0	1	1	1	1	1	1
chr01:18100000-18150000	0	0	0	1	1	1	1	1	1
chr01:18150000-18200000	0	0	0	1	1	1	1	1	1
chr01:18200000-18250000	0	0	0	1	1	1	1	1	1
chr01:18250000-18300000	0	0	0	1	1	1	1	1	1
chr01:18300000-18350000	0	0	0	1	1	1	1	1	1
chr01:18350000-18400000	0	1	1	1	1	1	1	1	1
chr01:18400000-18450000	0	0	0	1	1	1	1	1	1
chr01:18450000-18500000	0	0	0	0	1	0	1	0	1
chr01:1850000-1900000	1	1	0	1	0	0	0	1	1
chr01:18500000-18550000	0	0	1	0	1	0	1	0	0
chr01:18550000-18600000	0	0	1	0	1	0	0	0	0
chr01:18600000-18650000	0	0	1	0	1	0	1	0	0
chr01:18650000-18700000	0	0	1	0	1	0	1	0	0
chr01:18700000-18750000	0	0	1	0	1	0	1	0	0
chr01:18750000-18800000	0	0	1	0	1	0	1	0	0
chr01:18800000-18850000	0	0	0	0	1	0	1	0	0
chr01:18850000-18900000	0	1	0	0	1	0	1	0	0
chr01:18900000-18950000	0	1	0	0	1	0	1	0	0
chr01:18950000-19000000	0	1	0	0	1	0	1	0	0
chr01:1900000-1950000	1	1	0	1	1	1	0	1	1
chr01:19000000-19050000	0	1	0	0	1	0	1	0	0
chr01:19050000-19100000	0	1	0	0	1	0	1	0	0
chr01:19100000-19150000	0	1	0	0	1	0	1	0	0
chr01:19150000-19200000	0	1	0	0	1	0	1	0	0
chr01:19200000-19250000	0	1	0	0	0	0	0	0	0
chr01:19250000-19300000	0	1	0	1	1	1	1	1	1
chr01:19300000-19350000	0	1	0	0	1	0	1	0	0
chr01:19350000-19400000	0	1	0	0	1	0	1	0	0
chr01:19400000-19450000	0	0	0	0	0	0	0	0	0
chr01:19450000-19500000	0	1	0	0	1	0	1	0	0
chr01:1950000-2000000	1	1	1	1	1	1	1	1	1
chr01:19500000-19550000	0	1	0	0	1	0	1	0	0
chr01:19550000-19600000	0	1	0	0	0	0	0	0	0
chr01:19600000-19650000	0	0	0	0	0	0	0	0	0
chr01:19650000-19700000	0	0	0	0	0	0	0	0	0
chr01:19700000-19750000	0	0	0	0	0	0	0	0	0
chr01:19750000-19800000	0	0	0	0	0	0	0	0	0
chr01:19800000-19850000	0	0	0	0	0	0	0	0	0
chr01:19850000-19900000	0	0	0	0	0	0	0	0	0
chr01:19900000-19950000	0	1	0	0	0	0	0	0	0
chr01:19950000-20000000	0	1	0	0	1	0	1	0	0
chr01:200000-250000	0	1	0	1	1	1	1	1	1
chr01:2000000-2050000	1	0	1	0	0	0	0	0	1
chr01:20000000-20050000	0	1	0	0	1	0	1	0	0
chr01:20050000-20100000	1	1	1	1	1	1	1	1	1
chr01:20100000-20150000	1	1	1	1	1	0	1	0	1
chr01:20150000-20200000	1	1	1	1	1	1	0	1	1
chr01:20200000-20250000	1	0	1	0	0	0	0	1	0
chr01:20250000-20300000	0	1	0	0	1	0	1	0	0
chr01:20300000-20350000	1	1	1	1	1	1	1	1	1
chr01:20350000-20400000	1	1	1	1	1	1	1	1	1
chr01:20400000-20450000	0	1	0	0	1	0	1	0	0
chr01:20450000-20500000	1	1	0	0	1	0	1	0	0
chr01:2050000-2100000	1	1	1	1	1	1	1	1	1
chr01:20500000-20550000	1	1	0	0	1	0	1	0	0
chr01:20550000-20600000	1	1	0	0	0	0	0	0	0
chr01:20600000-20650000	1	1	0	0	1	0	1	0	0
chr01:20650000-20700000	1	1	0	0	1	0	1	0	0
chr01:20700000-20750000	1	1	1	1	1	1	1	1	1
chr01:20750000-20800000	0	0	0	0	0	0	0	1	1
chr01:20800000-20850000	0	0	0	0	0	0	0	0	0
chr01:20850000-20900000	1	0	1	0	0	0	0	0	0
chr01:20900000-20950000	1	1	0	0	1	0	1	0	0
chr01:20950000-21000000	1	1	0	0	1	0	1	0	0
chr01:2100000-2150000	1	1	0	1	0	0	0	1	1
chr01:21000000-21050000	1	1	0	0	1	0	1	0	0
chr01:21050000-21100000	1	1	0	0	1	0	0	0	0
chr01:21100000-21150000	1	1	0	0	1	0	1	0	0
chr01:21150000-21200000	1	1	0	0	1	0	1	0	0
chr01:21200000-21250000	1	0	0	0	0	0	0	0	0
chr01:21250000-21300000	1	1	1	1	1	1	1	1	1
chr01:21300000-21350000	1	0	0	0	1	0	1	0	0
chr01:21350000-21400000	0	0	0	0	0	0	0	0	0
chr01:21400000-21450000	1	1	0	0	1	0	1	0	0
chr01:21450000-21500000	0	0	0	0	0	0	0	0	0
chr01:2150000-2200000	1	1	0	1	0	0	0	1	1
chr01:21500000-21550000	1	1	1	1	0	0	1	1	1
chr01:21550000-21600000	0	0	0	0	0	0	0	0	1
chr01:21600000-21650000	1	1	0	0	0	0	1	0	0
chr01:21650000-21700000	1	1	1	1	1	1	1	1	1
chr01:21700000-21750000	1	1	1	1	1	1	1	1	1
chr01:21750000-21800000	1	1	0	0	0	0	0	0	0
chr01:21800000-21850000	1	1	0	0	1	0	1	0	0
chr01:21850000-21900000	1	0	0	0	1	0	1	0	0
chr01:21900000-21950000	1	1	0	0	1	0	1	0	0
chr01:21950000-22000000	1	1	0	0	1	0	1	0	0
chr01:2200000-2250000	1	1	0	1	0	0	0	1	1
chr01:22000000-22050000	1	1	0	0	1	0	1	0	0
chr01:22050000-22100000	0	0	0	0	1	0	0	0	0
chr01:22100000-22150000	1	1	0	0	1	0	1	0	0
chr01:22150000-22200000	1	1	0	0	1	0	1	0	0
chr01:22200000-22250000	1	1	0	0	1	0	1	0	0
chr01:22250000-22300000	1	0	0	0	0	0	0	0	0
chr01:22300000-22350000	1	1	0	0	1	0	1	0	0
chr01:22350000-22400000	0	0	0	0	0	0	0	0	0
chr01:22400000-22450000	0	0	1	1	0	1	0	1	1
chr01:22450000-22500000	0	0	1	1	0	1	0	1	1
chr01:2250000-2300000	1	1	1	1	1	1	1	1	1
chr01:22500000-22550000	0	0	1	1	0	1	0	1	1
chr01:22550000-22600000	0	0	1	1	0	1	0	1	1
chr01:22600000-22650000	0	0	1	1	0	1	0	1	1
chr01:22650000-22700000	0	0	1	1	0	1	0	1	1
chr01:22700000-22750000	0	0	1	1	0	1	0	1	1
chr01:22750000-22800000	0	0	1	1	0	1	0	1	1
chr01:22800000-22850000	0	0	1	1	0	1	0	1	1
chr01:22850000-22900000	0	0	1	1	0	1	0	1	1
chr01:22900000-22950000	0	0	1	0	0	0	0	0	0
chr01:22950000-23000000	0	0	1	0	0	0	0	0	0
chr01:2300000-2350000	1	1	0	1	0	0	0	1	1
chr01:23000000-23050000	0	0	1	0	0	0	0	0	0
chr01:23050000-23100000	0	0	1	0	0	0	0	0	0
chr01:23100000-23150000	0	0	1	0	0	0	0	0	0
chr01:23150000-23200000	0	0	1	0	0	0	0	0	0
chr01:23200000-23250000	0	0	1	0	0	0	0	0	0
chr01:23250000-23300000	0	0	1	0	0	0	0	0	0
chr01:23300000-23350000	0	0	1	0	0	0	0	0	0
chr01:23350000-23400000	0	0	1	0	0	0	0	0	0
chr01:23400000-23450000	0	0	1	0	0	0	0	0	0
chr01:23450000-23500000	0	0	1	0	0	0	0	0	0
chr01:2350000-2400000	1	1	0	1	0	0	0	1	1
chr01:23500000-23550000	0	0	1	0	0	0	0	0	0
chr01:23550000-23600000	0	0	1	0	0	0	0	0	0
chr01:23600000-23650000	0	0	1	0	0	0	0	0	0
chr01:23650000-23700000	0	0	1	0	0	0	0	0	0
chr01:23700000-23750000	1	1	1	1	1	1	1	1	1
chr01:23750000-23800000	1	1	1	1	1	1	1	1	1
chr01:23800000-23850000	1	0	1	1	0	1	1	1	1
chr01:23850000-23900000	0	0	1	0	0	0	0	0	0
chr01:23900000-23950000	0	0	1	0	0	0	0	0	0
chr01:23950000-24000000	0	0	1	0	0	0	0	0	0
chr01:2400000-2450000	1	1	0	1	0	0	0	1	1
chr01:24000000-24050000	0	0	1	0	0	0	0	0	0
chr01:24050000-24100000	0	0	1	0	0	0	0	0	0
chr01:24100000-24150000	0	0	1	0	0	0	0	0	0
chr01:24150000-24200000	0	0	1	0	1	0	1	0	1
chr01:24200000-24250000	1	1	1	1	1	1	1	1	1
chr01:24250000-24300000	1	1	1	1	1	1	1	1	1
chr01:24300000-24350000	1	1	1	1	1	1	1	1	1
chr01:24350000-24400000	1	1	1	1	1	1	1	1	1
chr01:24400000-24450000	1	1	1	1	1	1	1	1	1
chr01:24450000-24500000	1	1	1	1	1	1	1	1	1
chr01:2450000-2500000	1	1	0	1	0	0	0	1	1
chr01:24500000-24550000	0	0	0	0	0	0	0	0	0
chr01:24550000-24600000	0	0	0	0	0	0	0	0	0
chr01:24600000-24650000	1	1	1	1	1	1	1	1	1
chr01:24650000-24700000	1	1	1	1	1	1	1	1	1
chr01:24700000-24750000	0	0	0	0	0	0	0	1	0
chr01:24750000-24800000	0	0	0	0	0	0	0	1	0
chr01:24800000-24850000	0	0	0	0	0	0	0	1	0
chr01:24850000-24900000	0	0	0	0	1	0	1	0	0
chr01:24900000-24950000	1	0	1	1	1	0	1	1	1
chr01:24950000-25000000	1	1	1	1	1	1	1	1	1
chr01:250000-300000	1	1	0	1	1	0	1	0	1
chr01:2500000-2550000	1	0	0	0	0	0	0	0	1
chr01:25000000-25050000	1	1	1	1	1	1	1	1	1
chr01:25050000-25100000	1	1	1	1	1	1	1	1	1
chr01:25100000-25150000	0	0	0	0	0	0	1	0	0
chr01:25150000-25200000	1	1	1	1	1	1	1	1	1
chr01:25200000-25250000	1	1	1	1	1	1	1	1	1
chr01:25250000-25300000	1	1	1	1	1	1	1	1	1
chr01:25300000-25350000	1	0	0	0	1	0	1	1	0
chr01:25350000-25400000	1	1	1	1	1	1	1	1	1
chr01:25400000-25450000	1	1	1	1	1	1	1	1	1
chr01:25450000-25500000	1	1	1	1	1	1	1	1	1
chr01:2550000-2600000	1	1	0	1	0	0	0	1	1
chr01:25500000-25550000	1	0	0	1	1	1	1	1	0
chr01:25550000-25600000	1	1	0	1	0	1	0	1	0
chr01:25600000-25650000	0	0	0	0	0	0	0	0	0
chr01:25650000-25700000	1	1	1	1	1	1	1	1	1
chr01:25700000-25750000	1	1	0	1	0	0	0	0	0
chr01:25750000-25800000	1	1	1	1	1	1	1	1	1
chr01:25800000-25850000	0	0	0	0	0	0	0	0	0
chr01:25850000-25900000	0	1	1	1	1	1	1	1	1
chr01:25900000-25950000	0	0	0	0	0	0	0	1	0
chr01:25950000-26000000	1	1	1	1	1	1	1	1	1
chr01:2600000-2650000	1	1	0	1	0	0	0	1	1
chr01:26000000-26050000	0	0	0	0	0	0	0	0	0
chr01:26050000-26100000	1	1	1	1	1	1	1	1	0
chr01:26100000-26150000	1	0	0	0	0	0	0	0	0
chr01:26150000-26200000	0	0	1	1	1	1	1	0	1
chr01:26200000-26250000	0	1	0	0	1	1	1	1	0
chr01:26250000-26300000	0	0	0	0	1	0	1	0	0
chr01:26300000-26350000	1	0	1	1	1	0	1	0	1
chr01:26350000-26400000	0	1	0	0	0	1	1	1	1
chr01:26400000-26450000	1	1	1	1	1	1	1	1	1
chr01:26450000-26500000	1	0	0	0	0	0	0	0	0
chr01:2650000-2700000	1	1	0	1	0	0	0	1	1
chr01:26500000-26550000	0	0	1	0	0	0	0	0	0
chr01:26550000-26600000	1	1	1	1	1	1	1	1	1
chr01:26600000-26650000	1	0	0	1	1	1	1	0	1
chr01:26650000-26700000	1	0	0	1	0	1	0	0	1
chr01:26700000-26750000	0	0	0	0	1	0	1	0	0
chr01:26750000-26800000	1	1	1	1	1	1	1	1	1
chr01:26800000-26850000	1	1	1	1	1	1	1	1	1
chr01:26850000-26900000	1	1	0	1	1	1	1	1	0
chr01:26900000-26950000	1	1	0	1	0	0	0	1	0
chr01:26950000-27000000	0	0	0	0	0	0	0	0	0
chr01:2700000-2750000	1	1	0	1	0	0	0	1	1
chr01:27000000-27050000	1	1	1	1	1	1	1	1	1
chr01:27050000-27100000	1	1	1	1	1	1	1	1	1
chr01:27100000-27150000	1	1	0	1	0	1	0	1	1
chr01:27150000-27200000	1	1	0	1	1	1	0	1	1
chr01:27200000-27250000	1	1	1	1	1	1	1	1	1
chr01:27250000-27300000	1	1	1	1	1	1	1	1	1
chr01:27300000-27350000	1	1	1	1	0	1	0	1	1
chr01:27350000-27400000	0	0	0	1	0	0	0	0	0
chr01:27400000-27450000	0	0	0	0	0	0	0	0	0
chr01:27450000-27500000	1	0	1	0	0	0	0	0	1
chr01:2750000-2800000	1	1	0	1	0	0	0	1	1
chr01:27500000-27550000	1	1	1	1	0	1	0	1	1
chr01:27550000-27600000	1	1	1	1	0	0	0	1	1
chr01:27600000-27650000	1	1	1	1	0	1	0	1	1
chr01:27650000-27700000	1	1	1	1	1	1	1	1	1
chr01:27700000-27750000	1	1	1	1	1	1	1	1	1
chr01:27750000-27800000	1	1	1	1	1	1	1	1	1
chr01:27800000-27850000	1	1	1	1	1	1	1	1	1
chr01:27850000-27900000	1	1	1	1	1	0	1	1	1
chr01:27900000-27950000	1	1	1	1	1	1	1	1	1
chr01:27950000-28000000	1	1	1	1	1	1	1	1	1
chr01:2800000-2850000	1	1	0	1	0	0	0	1	1
chr01:28000000-28050000	1	1	1	1	1	1	1	1	1
chr01:28050000-28100000	1	1	1	1	0	1	0	1	1
chr01:28100000-28150000	1	1	1	1	0	1	0	1	1
chr01:28150000-28200000	1	1	1	1	1	1	1	1	1
chr01:28200000-28250000	1	1	1	1	1	1	0	1	1
chr01:28250000-28300000	0	1	0	1	0	1	0	1	1
chr01:28300000-28350000	1	1	1	1	0	1	0	1	1
chr01:28350000-28400000	1	1	1	1	0	1	0	1	1
chr01:28400000-28450000	0	1	0	1	0	1	0	1	1
chr01:28450000-28500000	0	1	0	1	0	1	0	1	1
chr01:2850000-2900000	1	1	0	1	0	0	0	1	1
chr01:28500000-28550000	1	1	1	1	0	1	0	1	1
chr01:28550000-28600000	0	1	0	1	0	1	0	1	1
chr01:28600000-28650000	0	1	0	1	0	1	0	1	1
chr01:28650000-28700000	1	1	1	1	1	1	1	1	1
chr01:28700000-28750000	0	0	1	0	0	1	1	1	0
chr01:28750000-28800000	1	1	1	1	1	1	1	1	1
chr01:28800000-28850000	1	1	1	1	0	1	0	1	1
chr01:28850000-28900000	1	1	1	1	0	1	0	1	1
chr01:28900000-28950000	1	1	1	1	0	1	0	1	1
chr01:28950000-29000000	1	1	1	1	0	1	0	1	1
chr01:2900000-2950000	0	0	0	0	0	0	0	0	0
chr01:29000000-29050000	0	0	0	0	0	0	0	1	0
chr01:29050000-29100000	1	1	1	1	0	1	0	1	1
chr01:29100000-29150000	1	1	1	1	0	1	0	1	1
chr01:29150000-29200000	1	1	1	1	1	1	1	1	1
chr01:29200000-29250000	1	1	1	1	1	1	1	1	1
chr01:29250000-29300000	1	1	1	1	1	1	1	1	1
chr01:29300000-29350000	1	1	1	1	0	1	0	1	1
chr01:29350000-29400000	1	1	1	1	0	0	0	1	1
chr01:29400000-29450000	1	1	1	1	0	1	0	1	1
chr01:29450000-29500000	1	1	1	1	0	1	0	1	1
chr01:2950000-3000000	1	0	1	1	1	1	1	1	1
chr01:29500000-29550000	1	1	1	1	0	1	0	1	1
chr01:29550000-29600000	1	1	1	1	0	1	0	1	1
chr01:29600000-29650000	1	1	1	1	0	1	0	1	1
chr01:29650000-29700000	1	1	1	1	0	0	0	1	1
chr01:29700000-29750000	1	1	0	1	1	1	0	1	1
chr01:29750000-29800000	1	1	0	1	0	1	0	1	1
chr01:29800000-29850000	1	1	0	1	0	1	0	1	1
chr01:29850000-29900000	1	1	0	1	0	1	0	1	1
chr01:29900000-29950000	1	1	0	1	0	1	0	1	1
chr01:29950000-30000000	1	1	0	1	0	1	0	1	1
chr01:300000-350000	1	1	0	1	1	1	1	1	1
chr01:3000000-3050000	1	0	0	0	1	0	1	1	0
chr01:30000000-30050000	1	1	0	1	0	1	0	1	1
chr01:30050000-30100000	1	1	1	1	0	1	0	1	1
chr01:30100000-30150000	1	1	1	1	0	1	0	1	1
chr01:30150000-30200000	1	1	1	1	0	1	0	1	1
chr01:30200000-30250000	1	1	1	1	0	1	0	1	1
chr01:30250000-30300000	1	1	1	1	0	1	0	1	1
chr01:30300000-30350000	1	1	0	1	0	0	0	0	0
chr01:30350000-30400000	1	1	1	1	0	1	0	1	1
chr01:30400000-30450000	1	1	1	1	0	1	0	1	1
chr01:30450000-30500000	1	1	1	1	0	1	0	1	1
chr01:3050000-3100000	1	1	1	1	1	1	1	1	1
chr01:30500000-30550000	1	1	1	1	0	1	0	1	1
chr01:30550000-30600000	1	1	1	1	0	1	0	1	1
chr01:30600000-30650000	1	1	1	1	0	1	0	1	1
chr01:30650000-30700000	1	1	1	1	0	1	0	1	1
chr01:30700000-30750000	1	1	1	1	0	1	0	1	1
chr01:30750000-30800000	1	1	1	1	0	1	0	1	1
chr01:30800000-30850000	1	1	1	1	0	1	0	1	1
chr01:30850000-30900000	1	1	1	1	0	1	0	1	1
chr01:30900000-30950000	1	1	1	1	0	1	0	1	1
chr01:30950000-31000000	1	1	1	1	0	1	0	1	1
chr01:3100000-3150000	0	0	1	1	1	0	1	1	0
chr01:31000000-31050000	1	1	1	1	0	1	0	1	1
chr01:31050000-31100000	1	1	1	1	0	1	1	1	1
chr01:31100000-31150000	1	1	1	1	0	1	0	1	1
chr01:31150000-31200000	1	1	1	1	0	1	0	1	1
chr01:31200000-31250000	1	1	1	1	0	1	0	1	0
chr01:31250000-31300000	1	1	1	1	0	0	0	1	1
chr01:31300000-31350000	1	1	1	1	0	1	0	1	1
chr01:31350000-31400000	1	1	1	1	0	1	0	1	1
chr01:31400000-31450000	1	0	1	0	0	0	0	0	1
chr01:31450000-31500000	1	0	1	1	0	0	0	1	1
chr01:3150000-3200000	1	1	1	1	1	1	1	1	1
chr01:31500000-31550000	1	1	1	1	0	1	0	1	1
chr01:31550000-31600000	1	1	1	1	0	1	0	1	1
chr01:31600000-31650000	1	1	1	1	0	1	0	1	1
chr01:31650000-31700000	1	1	1	1	0	1	0	1	1
chr01:31700000-31750000	1	1	1	1	0	1	0	1	1
chr01:31750000-31800000	1	1	0	1	0	1	0	1	1
chr01:31800000-31850000	1	1	1	1	0	1	0	1	1
chr01:31850000-31900000	1	1	1	1	0	1	0	1	1
chr01:31900000-31950000	1	1	1	1	0	1	0	1	1
chr01:31950000-32000000	1	1	1	1	0	1	0	1	1
chr01:3200000-3250000	0	0	0	0	1	0	0	0	0
chr01:32000000-32050000	1	1	1	1	0	1	0	1	1
chr01:32050000-32100000	1	1	1	1	0	1	0	1	1
chr01:32100000-32150000	1	1	1	1	0	1	0	1	1
chr01:32150000-32200000	1	1	1	1	0	1	0	1	1
chr01:32200000-32250000	1	1	1	1	0	1	0	1	0
chr01:32250000-32300000	1	1	1	1	0	1	0	1	1
chr01:32300000-32350000	1	1	1	1	1	1	1	1	1
chr01:32350000-32400000	1	1	1	1	1	1	1	1	1
chr01:32400000-32450000	1	0	1	1	1	1	1	1	1
chr01:32450000-32500000	1	1	1	1	1	1	1	1	1
chr01:3250000-3300000	1	1	1	1	1	1	1	1	1
chr01:32500000-32550000	1	1	1	1	1	1	1	1	1
chr01:32550000-32600000	1	1	1	1	1	1	1	1	1
chr01:32600000-32650000	1	1	1	1	1	1	1	1	0
chr01:32650000-32700000	1	1	1	1	1	1	1	1	1
chr01:32700000-32750000	1	1	1	1	0	1	0	1	1
chr01:32750000-32800000	1	1	1	1	0	1	0	1	1
chr01:32800000-32850000	1	1	1	1	0	1	0	1	1
chr01:32850000-32900000	1	1	1	1	0	1	0	1	1
chr01:32900000-32950000	1	0	0	1	0	1	0	1	1
chr01:32950000-33000000	1	0	0	1	0	1	0	1	1
chr01:3300000-3350000	1	1	1	1	1	1	1	1	1
chr01:33000000-33050000	1	0	0	1	0	1	0	1	1
chr01:33050000-33100000	1	0	0	1	0	1	0	1	1
chr01:33100000-33150000	1	0	0	1	1	1	1	1	1
chr01:33150000-33200000	1	0	0	1	1	1	1	1	1
chr01:33200000-33250000	1	1	1	1	1	1	1	1	1
chr01:33250000-33300000	1	0	0	1	1	1	1	1	1
chr01:33300000-33350000	1	0	0	1	1	1	1	1	1
chr01:33350000-33400000	1	0	0	1	1	1	1	1	1
chr01:33400000-33450000	1	0	0	1	1	1	1	1	1
chr01:33450000-33500000	1	0	0	1	1	1	1	1	1
chr01:3350000-3400000	1	1	0	1	0	0	0	1	1
chr01:33500000-33550000	1	1	1	1	1	1	1	1	0
chr01:33550000-33600000	1	1	1	1	1	1	1	1	1
chr01:33600000-33650000	1	0	0	1	1	1	0	1	1
chr01:33650000-33700000	1	0	0	1	1	1	1	1	1
chr01:33700000-33750000	1	0	0	1	1	1	1	1	1
chr01:33750000-33800000	1	0	0	1	1	1	1	1	1
chr01:33800000-33850000	0	0	0	1	1	1	1	1	1
chr01:33850000-33900000	0	0	0	1	1	1	1	1	1
chr01:33900000-33950000	0	0	0	1	1	1	1	1	1
chr01:33950000-34000000	0	0	0	1	0	1	0	0	0
chr01:3400000-3450000	1	1	0	1	0	0	0	1	1
chr01:34000000-34050000	0	0	0	1	1	1	1	1	1
chr01:34050000-34100000	0	0	0	0	0	0	0	0	0
chr01:34100000-34150000	0	0	0	1	1	1	1	1	1
chr01:34150000-34200000	0	0	0	1	1	1	1	1	1
chr01:34200000-34250000	0	0	0	1	1	0	1	1	0
chr01:34250000-34300000	0	0	0	1	1	1	1	1	1
chr01:34300000-34350000	0	0	0	1	1	1	1	1	1
chr01:34350000-34400000	1	0	1	1	1	1	1	1	1
chr01:34400000-34450000	0	0	1	1	1	1	1	1	1
chr01:34450000-34500000	0	0	1	1	1	1	1	1	1
chr01:3450000-3500000	1	1	0	1	0	0	0	1	1
chr01:34500000-34550000	0	1	1	1	1	1	1	1	1
chr01:34550000-34600000	0	1	1	1	1	1	1	1	1
chr01:34600000-34650000	0	1	1	1	1	1	1	1	1
chr01:34650000-34700000	0	1	1	1	1	1	1	1	1
chr01:34700000-34750000	0	1	1	1	1	1	1	1	1
chr01:34750000-34800000	0	1	1	1	1	1	1	1	1
chr01:34800000-34850000	0	1	1	1	1	1	1	1	1
chr01:34850000-34900000	0	1	1	1	1	1	1	1	1
chr01:34900000-34950000	0	0	0	1	0	0	0	1	0
chr01:34950000-35000000	0	1	1	1	1	1	1	1	1
chr01:350000-400000	1	1	0	1	1	1	1	1	1
chr01:3500000-3550000	1	1	0	1	0	0	0	1	1
chr01:35000000-35050000	0	0	0	0	0	0	0	0	0
chr01:35050000-35100000	1	1	1	1	1	1	1	1	1
chr01:35100000-35150000	1	1	1	1	1	1	1	1	1
chr01:35150000-35200000	1	1	1	1	1	1	1	1	1
chr01:35200000-35250000	1	1	1	1	1	1	1	1	1
chr01:35250000-35300000	1	1	0	1	1	0	0	1	0
chr01:35300000-35350000	1	1	1	1	1	1	1	1	1
chr01:35350000-35400000	1	1	1	1	1	1	1	1	1
chr01:35400000-35450000	1	1	0	1	1	1	0	1	1
chr01:35450000-35500000	1	1	0	1	1	1	1	1	1
chr01:3550000-3600000	1	1	1	1	1	1	1	1	1
chr01:35500000-35550000	1	1	0	1	0	1	0	1	1
chr01:35550000-35600000	1	1	0	1	0	1	0	1	1
chr01:35600000-35650000	0	0	1	0	0	0	0	0	0
chr01:35650000-35700000	0	0	1	0	0	0	0	0	0
chr01:35700000-35750000	1	1	1	1	0	1	0	1	1
chr01:35750000-35800000	0	0	0	0	1	0	1	0	0
chr01:35800000-35850000	0	0	0	0	1	0	1	0	0
chr01:35850000-35900000	1	1	1	1	1	1	1	1	1
chr01:35900000-35950000	1	1	1	1	1	1	1	1	1
chr01:35950000-36000000	0	0	1	0	1	0	1	0	0
chr01:3600000-3650000	1	1	1	1	1	1	1	1	1
chr01:36000000-36050000	0	0	1	0	1	0	1	0	0
chr01:36050000-36100000	0	0	1	0	1	0	1	0	0
chr01:36100000-36150000	0	0	1	0	1	0	1	0	0
chr01:36150000-36200000	0	0	1	0	1	0	1	0	0
chr01:36200000-36250000	0	0	1	0	1	0	1	0	0
chr01:36250000-36300000	0	0	1	0	1	0	1	0	0
chr01:36300000-36350000	0	0	1	0	1	0	1	0	0
chr01:36350000-36400000	0	0	0	0	1	0	1	0	0
chr01:36400000-36450000	0	0	0	0	1	0	1	0	0
chr01:36450000-36500000	0	0	0	0	1	0	1	0	0
chr01:3650000-3700000	1	1	1	1	1	1	1	1	1
chr01:36500000-36550000	0	0	0	0	1	0	1	0	0
chr01:36550000-36600000	0	0	0	0	0	0	0	0	0
chr01:36600000-36650000	0	0	0	0	1	0	1	0	0
chr01:36650000-36700000	0	0	0	0	1	0	1	0	0
chr01:36700000-36750000	0	0	0	0	1	0	1	0	0
chr01:36750000-36800000	0	0	0	0	1	0	1	0	0
chr01:36800000-36850000	0	0	0	0	1	0	1	0	0
chr01:36850000-36900000	0	0	0	0	1	0	1	0	0
chr01:36900000-36950000	0	0	0	0	0	0	0	0	0
chr01:36950000-37000000	0	0	0	0	1	0	1	0	0
chr01:3700000-3750000	1	1	1	1	1	1	1	1	1
chr01:37000000-37050000	0	0	0	0	1	0	1	0	0
chr01:37050000-37100000	0	0	0	0	1	0	1	0	0
chr01:37100000-37150000	1	1	1	1	1	1	1	1	1
chr01:37150000-37200000	1	1	1	1	1	1	1	1	1
chr01:37200000-37250000	1	0	0	1	0	1	1	1	1
chr01:37250000-37300000	1	1	1	1	1	0	1	1	1
chr01:37300000-37350000	1	1	1	1	1	1	1	1	1
chr01:37350000-37400000	1	1	1	1	1	1	1	1	1
chr01:37400000-37450000	1	1	1	1	1	1	1	1	1
chr01:37450000-37500000	1	1	1	1	1	1	1	1	1
chr01:3750000-3800000	1	1	0	1	1	1	1	1	1
chr01:37500000-37550000	1	1	1	1	1	1	1	1	1
chr01:37550000-37600000	1	1	1	1	1	1	1	1	1
chr01:37600000-37650000	1	1	1	1	1	1	1	1	1
chr01:37650000-37700000	1	1	1	1	1	1	1	0	1
chr01:37700000-37750000	1	1	0	1	1	1	1	1	1
chr01:37750000-37800000	0	0	0	0	1	0	1	0	0
chr01:37800000-37850000	0	0	0	0	1	0	1	0	0
chr01:37850000-37900000	0	0	0	0	1	0	1	0	0
chr01:37900000-37950000	0	0	0	0	1	0	1	0	0
chr01:37950000-38000000	1	1	1	1	1	1	1	1	1
chr01:3800000-3850000	1	1	1	1	1	1	1	1	1
chr01:38000000-38050000	1	1	1	1	1	1	1	1	1
chr01:38050000-38100000	0	1	0	0	1	1	1	0	0
chr01:38100000-38150000	0	0	0	0	1	0	1	0	0
chr01:38150000-38200000	0	0	0	0	1	0	1	0	0
chr01:38200000-38250000	0	0	0	0	1	0	1	0	0
chr01:38250000-38300000	0	0	0	0	1	0	1	0	0
chr01:38300000-38350000	0	0	0	0	1	0	1	0	0
chr01:38350000-38400000	0	0	0	0	1	0	1	0	0
chr01:38400000-38450000	1	1	1	1	1	1	1	1	1
chr01:38450000-38500000	1	1	1	1	1	1	1	1	1
chr01:3850000-3900000	1	1	1	1	1	1	1	1	1
chr01:38500000-38550000	1	1	1	1	1	1	1	1	1
chr01:38550000-38600000	0	0	0	0	1	0	1	0	0
chr01:38600000-38650000	0	0	0	0	1	0	1	0	0
chr01:38650000-38700000	1	1	1	1	1	1	1	1	1
chr01:38700000-38750000	0	0	0	0	0	0	0	0	0
chr01:38750000-38800000	0	0	0	0	0	0	0	0	0
chr01:38800000-38850000	0	0	0	0	0	0	0	0	0
chr01:38850000-38900000	1	1	1	1	1	1	1	1	1
chr01:38900000-38950000	1	1	1	1	1	1	1	1	1
chr01:38950000-39000000	1	1	1	1	1	1	1	1	1
chr01:3900000-3950000	1	1	1	1	1	1	1	1	1
chr01:39000000-39050000	1	1	1	1	1	1	1	1	1
chr01:39050000-39100000	1	1	1	1	1	1	1	1	1
chr01:39100000-39150000	1	1	1	1	1	1	1	1	1
chr01:39150000-39200000	1	1	1	1	1	1	1	1	1
chr01:39200000-39250000	1	1	1	1	1	1	1	1	1
chr01:39250000-39300000	0	0	0	0	0	0	0	0	0
chr01:39300000-39350000	0	0	0	0	0	0	0	0	0
chr01:39350000-39400000	0	0	0	0	0	0	0	0	0
chr01:39400000-39450000	0	0	0	0	0	0	0	0	0
chr01:39450000-39500000	0	0	0	0	0	0	0	0	0
chr01:3950000-4000000	1	1	1	1	1	1	1	1	1
chr01:39500000-39550000	0	0	0	0	0	0	0	0	0
chr01:39550000-39600000	1	1	1	1	1	1	1	1	1
chr01:39600000-39650000	1	1	1	1	0	1	0	1	1
chr01:39650000-39700000	1	1	1	1	1	1	1	1	1
chr01:39700000-39750000	0	0	0	0	0	0	0	0	0
chr01:39750000-39800000	1	1	1	1	1	0	1	1	1
chr01:39800000-39850000	1	1	1	1	1	1	1	1	1
chr01:39850000-39900000	1	1	1	1	1	1	1	1	1
chr01:39900000-39950000	1	1	1	1	1	1	1	1	1
chr01:39950000-40000000	1	1	1	1	1	1	1	1	1
chr01:400000-450000	1	1	0	1	1	1	1	1	1
chr01:4000000-4050000	1	1	1	1	1	1	1	1	1
chr01:40000000-40050000	1	1	1	1	1	1	1	1	1
chr01:40050000-40100000	1	1	1	1	1	1	1	1	1
chr01:40100000-40150000	1	1	1	1	1	1	1	1	1
chr01:40150000-40200000	1	1	1	1	1	1	1	1	1
chr01:40200000-40250000	1	1	1	1	1	1	1	1	1
chr01:40250000-40300000	1	1	1	1	1	1	1	1	1
chr01:40300000-40350000	1	1	1	1	1	1	1	1	1
chr01:40350000-40400000	1	0	1	0	1	1	1	1	1
chr01:40400000-40450000	1	1	1	1	1	1	1	1	1
chr01:40450000-40500000	1	1	1	0	1	1	1	1	1
chr01:4050000-4100000	1	1	1	1	1	1	1	1	1
chr01:40500000-40550000	1	0	0	0	1	0	1	1	0
chr01:40550000-40600000	1	1	1	1	1	1	1	1	1
chr01:40600000-40650000	1	1	1	1	1	1	1	1	1
chr01:40650000-40700000	1	1	1	1	1	1	1	1	1
chr01:40700000-40750000	1	1	1	1	1	1	1	1	1
chr01:40750000-40800000	1	1	1	1	1	1	1	1	1
chr01:40800000-40850000	1	1	1	0	1	1	1	1	1
chr01:40850000-40900000	1	1	1	0	1	1	1	1	1
chr01:40900000-40950000	1	1	0	1	1	1	1	1	1
chr01:40950000-41000000	1	1	0	0	1	1	1	1	1
chr01:4100000-4150000	1	1	1	1	1	1	1	1	1
chr01:41000000-41050000	1	1	1	0	1	1	1	1	1
chr01:41050000-41100000	1	1	1	1	1	1	1	1	1
chr01:41100000-41150000	1	1	1	0	1	1	1	1	1
chr01:41150000-41200000	1	1	1	1	1	1	1	1	1
chr01:41200000-41250000	1	1	1	0	1	1	1	1	1
chr01:41250000-41300000	1	1	1	0	1	1	1	1	1
chr01:41300000-41350000	1	1	1	0	1	1	1	1	1
chr01:41350000-41400000	1	1	1	0	1	1	1	1	1
chr01:41400000-41450000	0	0	0	0	0	0	0	0	0
chr01:41450000-41500000	1	1	1	0	1	1	1	1	0
chr01:4150000-4200000	1	1	1	1	1	1	1	1	1
chr01:41500000-41550000	1	1	1	0	1	1	1	1	1
chr01:41550000-41600000	0	0	1	0	1	0	1	0	1
chr01:41600000-41650000	1	0	0	0	0	0	0	0	0
chr01:41650000-41700000	0	0	0	0	0	0	0	0	0
chr01:41700000-41750000	0	0	0	0	1	0	1	0	0
chr01:41750000-41800000	0	0	0	0	0	0	0	0	0
chr01:41800000-41850000	0	0	0	0	0	0	0	0	0
chr01:41850000-41900000	0	0	0	0	1	0	1	0	0
chr01:41900000-41950000	0	0	0	0	0	0	0	0	0
chr01:41950000-42000000	0	0	0	0	0	0	0	0	0
chr01:4200000-4250000	1	1	0	1	0	0	0	1	1
chr01:42000000-42050000	0	0	0	0	0	0	0	0	0
chr01:42050000-42100000	0	0	0	0	0	0	0	0	0
chr01:42100000-42150000	0	0	0	0	0	0	0	0	0
chr01:42150000-42200000	0	0	0	0	0	0	0	0	0
chr01:42200000-42250000	0	0	0	0	0	0	0	0	0
chr01:42250000-42300000	0	0	0	0	0	0	0	0	0
chr01:42300000-42350000	0	0	0	0	0	0	0	0	0
chr01:42350000-42400000	0	0	0	0	0	0	0	0	0
chr01:42400000-42450000	0	0	0	0	0	0	0	0	0
chr01:42450000-42500000	0	0	0	0	0	0	0	0	0
chr01:4250000-4300000	1	1	0	1	0	0	0	1	1
chr01:42500000-42550000	0	0	0	0	0	0	0	0	0
chr01:42550000-42600000	0	0	0	0	0	0	0	0	0
chr01:42600000-42650000	0	0	0	0	0	0	0	0	0
chr01:42650000-42700000	1	1	1	1	0	1	0	1	1
chr01:42700000-42750000	0	0	0	0	0	0	0	0	0
chr01:42750000-42800000	0	0	0	0	0	0	0	0	0
chr01:42800000-42850000	0	0	0	0	0	0	0	0	0
chr01:42850000-42900000	1	1	0	1	0	1	0	0	0
chr01:42900000-42950000	1	1	1	1	0	1	0	1	1
chr01:42950000-43000000	0	0	0	0	0	0	0	0	0
chr01:4300000-4350000	1	1	1	1	1	1	1	1	1
chr01:43000000-43050000	0	0	0	0	1	0	1	0	0
chr01:43050000-43100000	0	0	0	0	1	0	1	0	0
chr01:43100000-43150000	0	0	0	0	1	0	1	0	0
chr01:43150000-43200000	0	0	0	0	1	0	1	0	0
chr01:43200000-43250000	0	0	0	0	1	0	1	0	0
chr01:43250000-43270923	0	0	0	0	0	0	0	0	0
chr01:4350000-4400000	1	1	0	1	0	0	0	1	1
chr01:4400000-4450000	1	1	0	1	0	0	0	1	1
chr01:4450000-4500000	1	1	1	1	0	0	0	1	1
chr01:450000-500000	1	1	0	1	1	1	1	1	1
chr01:4500000-4550000	1	1	0	1	0	0	0	1	1
chr01:4550000-4600000	1	1	1	1	1	1	0	1	1
chr01:4600000-4650000	1	1	1	1	1	1	1	1	0
chr01:4650000-4700000	1	1	0	1	0	0	0	1	1
chr01:4700000-4750000	1	1	0	1	0	0	0	1	1
chr01:4750000-4800000	1	1	0	1	0	0	0	1	0
chr01:4800000-4850000	1	1	0	1	0	0	0	1	1
chr01:4850000-4900000	1	1	0	1	0	0	0	1	1
chr01:4900000-4950000	1	1	0	1	0	0	0	1	1
chr01:4950000-5000000	1	1	0	1	0	0	0	1	1
chr01:50000-100000	0	0	0	0	0	0	0	0	0
chr01:500000-550000	1	1	0	1	1	1	1	0	0
chr01:5000000-5050000	1	1	1	1	1	1	1	1	1
chr01:5050000-5100000	1	1	1	1	1	1	1	1	1
chr01:5100000-5150000	1	1	1	1	1	1	1	1	1
chr01:5150000-5200000	1	1	1	1	1	1	1	1	1
chr01:5200000-5250000	1	1	1	1	1	1	1	1	1
chr01:5250000-5300000	1	1	1	1	1	1	1	1	1
chr01:5300000-5350000	1	1	1	1	1	1	1	1	1
chr01:5350000-5400000	1	1	1	1	1	1	1	1	1
chr01:5400000-5450000	1	1	1	1	1	1	1	1	1
chr01:5450000-5500000	1	1	1	1	1	1	1	0	1
chr01:550000-600000	1	1	0	1	1	1	1	1	1
chr01:5500000-5550000	1	1	1	1	1	1	1	1	1
chr01:5550000-5600000	1	1	1	1	1	1	1	1	1
chr01:5600000-5650000	1	1	0	1	1	1	1	1	1
chr01:5650000-5700000	1	1	0	1	1	1	1	1	1
chr01:5700000-5750000	1	1	0	1	1	1	1	1	1
chr01:5750000-5800000	0	0	0	0	1	1	1	0	0
chr01:5800000-5850000	1	1	0	1	0	0	0	1	0
chr01:5850000-5900000	1	1	0	1	1	1	1	1	1
chr01:5900000-5950000	1	1	0	1	1	1	1	1	1
chr01:5950000-6000000	1	1	0	1	1	1	1	1	1
chr01:600000-650000	1	1	0	1	1	1	1	1	1
chr01:6000000-6050000	1	1	0	1	1	1	1	1	1
chr01:6050000-6100000	1	1	0	1	1	1	1	1	1
chr01:6100000-6150000	1	1	0	1	1	1	1	1	1
chr01:6150000-6200000	1	1	0	1	0	1	1	1	1
chr01:6200000-6250000	1	1	0	1	1	1	1	1	1
chr01:6250000-6300000	1	1	0	1	1	1	1	1	1
chr01:6300000-6350000	1	1	1	1	1	1	1	1	1
chr01:6350000-6400000	1	1	0	1	1	1	1	0	1
chr01:6400000-6450000	1	1	0	1	1	1	1	1	1
chr01:6450000-6500000	1	1	0	1	1	1	1	1	1
chr01:650000-700000	1	1	0	1	1	1	1	1	1
chr01:6500000-6550000	1	1	1	1	1	1	1	1	1
chr01:6550000-6600000	1	1	0	1	1	1	1	1	1
chr01:6600000-6650000	1	1	0	0	0	0	0	1	1
chr01:6650000-6700000	1	1	0	1	1	1	1	1	1
chr01:6700000-6750000	1	1	0	1	1	1	1	1	1
chr01:6750000-6800000	1	0	0	1	1	0	1	1	0
chr01:6800000-6850000	1	1	0	1	1	1	1	1	1
chr01:6850000-6900000	1	1	1	1	1	1	1	1	1
chr01:6900000-6950000	1	1	1	1	1	1	1	1	1
chr01:6950000-7000000	1	1	1	1	1	1	1	1	1
chr01:700000-750000	1	1	0	1	1	1	1	1	1
chr01:7000000-7050000	1	1	0	1	0	1	0	1	1
chr01:7050000-7100000	1	1	0	1	0	1	0	1	1
chr01:7100000-7150000	1	1	0	1	0	1	0	1	1
chr01:7150000-7200000	1	1	1	1	1	1	1	1	1
chr01:7200000-7250000	1	1	1	1	1	1	1	1	1
chr01:7250000-7300000	1	1	1	1	1	1	1	1	1
chr01:7300000-7350000	1	1	1	1	1	1	1	1	1
chr01:7350000-7400000	1	1	1	1	1	1	1	1	1
chr01:7400000-7450000	1	1	1	1	1	1	1	1	1
chr01:7450000-7500000	1	1	1	1	1	1	1	1	1
chr01:750000-800000	1	1	0	1	1	1	1	1	1
chr01:7500000-7550000	1	1	1	1	1	1	1	1	1
chr01:7550000-7600000	1	1	1	1	1	1	1	1	1
chr01:7600000-7650000	1	1	1	1	1	1	1	1	1
chr01:7650000-7700000	1	1	1	1	1	1	1	1	1
chr01:7700000-7750000	1	1	1	1	1	1	1	1	1
chr01:7750000-7800000	1	1	1	1	1	1	1	1	1
chr01:7800000-7850000	1	1	0	1	1	0	1	1	1
chr01:7850000-7900000	1	1	1	1	1	1	1	1	1
chr01:7900000-7950000	0	0	0	1	0	0	0	0	0
chr01:7950000-8000000	0	0	1	1	1	0	1	0	0
chr01:800000-850000	1	0	0	0	1	0	0	0	0
chr01:8000000-8050000	0	1	1	0	0	0	0	0	0
chr01:8050000-8100000	0	0	0	0	0	0	0	0	0
chr01:8100000-8150000	1	1	0	1	0	0	0	0	0
chr01:8150000-8200000	0	1	0	0	0	0	0	0	0
chr01:8200000-8250000	0	0	0	1	0	0	0	1	0
chr01:8250000-8300000	0	0	0	0	0	0	0	0	0
chr01:8300000-8350000	0	0	0	0	0	0	1	0	0
chr01:8350000-8400000	0	1	0	1	0	1	0	0	0
chr01:8400000-8450000	1	0	0	1	1	0	0	1	0
chr01:8450000-8500000	0	0	1	0	0	0	0	0	0
chr01:850000-900000	1	1	0	1	1	1	1	1	1
chr01:8500000-8550000	0	0	0	0	0	0	0	0	0
chr01:8550000-8600000	1	1	1	1	0	1	0	1	1
chr01:8600000-8650000	1	0	0	0	0	0	0	1	0
chr01:8650000-8700000	1	1	1	1	0	1	0	1	1
chr01:8700000-8750000	1	1	1	1	0	1	0	1	1
chr01:8750000-8800000	1	1	1	1	0	1	0	1	1
chr01:8800000-8850000	1	1	1	1	0	1	0	1	0
chr01:8850000-8900000	1	1	1	1	0	1	0	1	1
chr01:8900000-8950000	1	1	1	1	0	1	0	1	1
chr01:8950000-9000000	1	1	0	1	0	1	0	1	1
chr01:900000-950000	1	1	0	1	1	1	1	1	1
chr01:9000000-9050000	1	1	0	1	1	1	1	1	1
chr01:9050000-9100000	1	1	0	1	1	1	1	1	1
chr01:9100000-9150000	1	1	0	1	1	1	1	1	1
chr01:9150000-9200000	1	1	1	1	0	1	0	1	1
chr01:9200000-9250000	1	1	1	1	0	1	0	1	1
chr01:9250000-9300000	1	1	1	1	0	1	0	1	1
chr01:9300000-9350000	0	1	1	1	1	1	1	1	1
chr01:9350000-9400000	1	1	1	1	1	1	1	1	1
chr01:9400000-9450000	1	1	1	1	1	1	1	1	1
chr01:9450000-9500000	1	1	1	1	1	1	1	1	1
chr01:950000-1000000	1	1	0	1	1	1	1	1	1
chr01:9500000-9550000	1	1	1	1	1	1	1	1	1
chr01:9550000-9600000	1	1	1	1	1	1	1	1	1
chr01:9600000-9650000	1	1	1	1	1	1	1	1	1
chr01:9650000-9700000	1	1	1	1	1	1	1	1	1
chr01:9700000-9750000	1	1	1	1	1	1	1	1	1
chr01:9750000-9800000	1	1	1	1	1	1	1	1	1
chr01:9800000-9850000	1	1	1	1	0	1	0	1	1
chr01:9850000-9900000	1	1	1	1	1	1	1	1	1
chr01:9900000-9950000	1	1	1	1	1	1	1	1	1
chr01:9950000-10000000	0	1	0	0	0	0	0	1	1
chr02:0-50000	1	1	0	1	1	1	1	1	1
chr02:100000-150000	1	1	1	1	1	1	1	1	1
chr02:1000000-1050000	1	1	1	1	1	1	1	1	1
chr02:10000000-10050000	1	1	0	1	0	1	0	1	1
chr02:10050000-10100000	1	1	0	1	0	1	0	1	1
chr02:10100000-10150000	1	1	0	1	0	1	0	0	1
chr02:10150000-10200000	1	1	0	1	1	1	1	0	1
chr02:10200000-10250000	1	1	0	0	1	0	1	0	0
chr02:10250000-10300000	0	0	0	0	0	0	0	0	0
chr02:10300000-10350000	0	0	0	0	0	0	0	0	0
chr02:10350000-10400000	0	0	0	0	0	0	0	0	0
chr02:10400000-10450000	0	0	0	0	0	0	0	0	0
chr02:10450000-10500000	0	0	0	0	0	0	0	0	0
chr02:1050000-1100000	1	1	1	1	1	1	1	1	1
chr02:10500000-10550000	0	0	0	0	0	0	0	0	0
chr02:10550000-10600000	0	0	0	1	0	0	0	0	0
chr02:10600000-10650000	0	0	0	0	0	0	0	0	0
chr02:10650000-10700000	0	0	0	0	0	0	0	0	0
chr02:10700000-10750000	0	0	0	0	0	0	0	0	0
chr02:10750000-10800000	0	0	0	0	0	0	0	0	0
chr02:10800000-10850000	0	0	0	0	0	0	0	0	0
chr02:10850000-10900000	0	0	0	0	0	0	0	0	0
chr02:10900000-10950000	0	0	0	0	0	0	0	0	0
chr02:10950000-11000000	0	0	0	0	0	0	0	0	0
chr02:1100000-1150000	1	1	1	1	1	1	1	1	1
chr02:11000000-11050000	0	0	0	0	0	0	0	0	0
chr02:11050000-11100000	0	0	0	0	0	0	0	0	0
chr02:11100000-11150000	0	0	0	0	0	0	0	0	0
chr02:11150000-11200000	1	1	0	0	1	0	0	0	0
chr02:11200000-11250000	1	1	1	1	1	1	1	1	1
chr02:11250000-11300000	0	0	0	0	0	1	0	0	0
chr02:11300000-11350000	1	1	1	1	1	1	1	1	0
chr02:11350000-11400000	1	1	1	1	1	1	1	1	1
chr02:11400000-11450000	1	1	1	1	1	1	1	1	1
chr02:11450000-11500000	0	1	1	1	0	1	0	1	1
chr02:1150000-1200000	0	0	1	1	0	0	1	0	0
chr02:11500000-11550000	1	1	1	1	0	1	0	1	1
chr02:11550000-11600000	1	1	1	1	1	1	0	1	1
chr02:11600000-11650000	1	1	0	1	1	1	1	1	1
chr02:11650000-11700000	1	1	1	1	1	1	1	1	1
chr02:11700000-11750000	1	1	1	1	1	1	1	1	1
chr02:11750000-11800000	0	0	0	0	0	0	0	0	0
chr02:11800000-11850000	0	0	0	0	0	0	0	0	1
chr02:11850000-11900000	0	0	0	0	1	1	0	1	1
chr02:11900000-11950000	0	0	0	0	0	0	0	0	0
chr02:11950000-12000000	0	0	0	0	1	0	0	0	0
chr02:1200000-1250000	0	0	1	1	0	1	0	0	0
chr02:12000000-12050000	1	1	1	1	1	1	1	1	1
chr02:12050000-12100000	1	1	1	1	1	1	1	1	1
chr02:12100000-12150000	0	1	0	1	1	0	1	1	0
chr02:12150000-12200000	0	0	1	0	0	0	0	0	0
chr02:12200000-12250000	1	0	1	1	1	1	1	1	1
chr02:12250000-12300000	1	1	1	1	0	1	1	1	1
chr02:12300000-12350000	1	1	1	0	1	0	0	1	0
chr02:12350000-12400000	1	1	1	1	1	1	1	1	1
chr02:12400000-12450000	0	0	0	0	1	0	1	0	0
chr02:12450000-12500000	1	1	1	1	1	1	1	1	1
chr02:1250000-1300000	0	0	0	0	1	0	0	0	0
chr02:12500000-12550000	1	0	1	1	1	1	1	1	1
chr02:12550000-12600000	1	1	1	1	1	1	1	1	1
chr02:12600000-12650000	0	1	0	0	0	0	0	0	1
chr02:12650000-12700000	1	1	1	0	1	1	1	1	1
chr02:12700000-12750000	1	1	1	1	1	1	1	1	1
chr02:12750000-12800000	1	1	1	1	1	1	1	1	1
chr02:12800000-12850000	1	1	0	0	0	0	0	0	0
chr02:12850000-12900000	1	1	1	1	1	1	1	1	1
chr02:12900000-12950000	0	0	1	0	1	0	0	0	1
chr02:12950000-13000000	0	0	0	0	0	0	0	1	0
chr02:1300000-1350000	1	0	1	1	1	1	1	1	0
chr02:13000000-13050000	1	1	1	1	1	1	1	1	0
chr02:13050000-13100000	1	1	0	1	1	0	1	1	1
chr02:13100000-13150000	1	1	1	1	1	1	0	1	0
chr02:13150000-13200000	1	1	1	1	1	1	1	1	1
chr02:13200000-13250000	1	1	1	0	1	0	0	0	0
chr02:13250000-13300000	1	1	0	1	1	1	1	0	0
chr02:13300000-13350000	1	1	1	1	1	1	1	1	1
chr02:13350000-13400000	0	0	0	0	1	0	1	1	1
chr02:13400000-13450000	0	0	0	1	0	0	0	0	0
chr02:13450000-13500000	1	1	0	1	0	1	0	1	1
chr02:1350000-1400000	1	0	1	1	1	1	1	1	0
chr02:13500000-13550000	1	1	1	0	1	0	0	1	1
chr02:13550000-13600000	0	0	0	0	0	0	0	0	0
chr02:13600000-13650000	1	0	0	1	1	0	1	1	1
chr02:13650000-13700000	0	1	0	0	0	0	0	0	0
chr02:13700000-13750000	0	1	0	0	0	0	0	0	0
chr02:13750000-13800000	0	0	0	0	0	0	0	0	0
chr02:13800000-13850000	0	0	1	0	1	0	1	0	0
chr02:13850000-13900000	0	1	0	0	1	0	1	0	0
chr02:13900000-13950000	0	1	1	0	0	0	0	0	0
chr02:13950000-14000000	0	1	1	0	0	0	1	1	0
chr02:1400000-1450000	0	0	1	1	0	0	0	0	0
chr02:14000000-14050000	0	0	1	0	1	0	0	0	1
chr02:14050000-14100000	1	1	1	1	1	0	1	1	1
chr02:14100000-14150000	1	1	1	0	1	1	0	0	0
chr02:14150000-14200000	1	1	0	1	1	1	0	1	1
chr02:14200000-14250000	0	0	0	0	0	0	0	1	0
chr02:14250000-14300000	0	0	0	0	0	0	0	0	0
chr02:14300000-14350000	0	0	0	0	0	0	0	1	0
chr02:14350000-14400000	1	1	1	1	1	1	1	1	0
chr02:14400000-14450000	1	1	1	1	1	0	0	1	1
chr02:14450000-14500000	1	0	0	0	1	0	1	0	0
chr02:1450000-1500000	1	0	1	0	0	1	0	1	0
chr02:14500000-14550000	1	1	1	1	1	1	1	1	0
chr02:14550000-14600000	1	0	0	0	1	1	1	1	0
chr02:14600000-14650000	0	0	0	0	1	0	0	1	1
chr02:14650000-14700000	1	1	0	1	1	1	1	1	1
chr02:14700000-14750000	1	0	1	1	1	1	1	1	0
chr02:14750000-14800000	0	0	0	0	0	1	0	0	0
chr02:14800000-14850000	1	1	1	0	1	0	1	1	1
chr02:14850000-14900000	1	1	1	1	1	1	1	1	1
chr02:14900000-14950000	0	0	0	0	1	0	0	0	0
chr02:14950000-15000000	1	1	1	1	1	1	1	1	1
chr02:150000-200000	1	1	1	1	1	1	1	1	1
chr02:1500000-1550000	0	0	0	0	1	1	1	1	0
chr02:15000000-15050000	1	1	0	0	1	0	1	0	0
chr02:15050000-15100000	0	1	0	0	1	0	0	0	0
chr02:15100000-15150000	1	1	0	0	1	1	1	0	1
chr02:15150000-15200000	1	1	1	1	1	1	1	1	1
chr02:15200000-15250000	1	1	1	1	1	1	1	1	1
chr02:15250000-15300000	1	1	0	1	1	0	0	1	1
chr02:15300000-15350000	0	0	0	0	1	0	0	1	0
chr02:15350000-15400000	1	1	1	1	1	1	1	1	1
chr02:15400000-15450000	1	0	1	1	1	1	1	0	1
chr02:15450000-15500000	1	1	1	1	1	1	1	1	1
chr02:1550000-1600000	0	1	1	1	0	1	0	1	1
chr02:15500000-15550000	0	0	1	1	0	1	1	1	1
chr02:15550000-15600000	0	0	0	0	1	0	0	0	0
chr02:15600000-15650000	0	1	0	0	1	0	0	0	0
chr02:15650000-15700000	1	1	1	1	1	1	1	1	1
chr02:15700000-15750000	0	0	0	0	1	0	0	0	0
chr02:15750000-15800000	1	1	1	1	1	1	1	1	1
chr02:15800000-15850000	1	1	1	1	1	1	1	1	1
chr02:15850000-15900000	1	0	1	1	0	1	1	1	1
chr02:15900000-15950000	0	1	1	1	1	1	1	0	1
chr02:15950000-16000000	1	1	1	1	1	1	1	1	1
chr02:1600000-1650000	0	0	1	1	0	1	0	0	0
chr02:16000000-16050000	1	1	1	1	1	1	1	1	1
chr02:16050000-16100000	1	1	1	1	1	1	1	1	1
chr02:16100000-16150000	1	1	1	1	1	1	1	1	1
chr02:16150000-16200000	1	1	1	1	1	1	1	1	1
chr02:16200000-16250000	1	1	1	1	1	1	1	1	1
chr02:16250000-16300000	0	0	0	0	0	0	1	0	1
chr02:16300000-16350000	1	1	1	1	1	1	1	0	1
chr02:16350000-16400000	1	1	1	1	1	1	1	0	1
chr02:16400000-16450000	1	1	1	1	1	1	1	0	1
chr02:16450000-16500000	1	1	1	1	1	1	1	0	1
chr02:1650000-1700000	0	0	0	1	0	0	0	1	0
chr02:16500000-16550000	1	1	1	1	1	1	1	0	1
chr02:16550000-16600000	0	0	1	0	1	1	1	0	0
chr02:16600000-16650000	0	0	1	0	1	1	1	0	0
chr02:16650000-16700000	1	1	1	1	1	1	1	0	1
chr02:16700000-16750000	1	1	1	1	1	1	1	0	1
chr02:16750000-16800000	1	1	1	1	0	1	0	0	1
chr02:16800000-16850000	1	1	1	1	1	1	1	0	1
chr02:16850000-16900000	1	1	1	1	1	1	1	0	1
chr02:16900000-16950000	1	1	1	1	1	1	1	0	1
chr02:16950000-17000000	1	1	1	1	1	1	1	0	1
chr02:1700000-1750000	0	0	0	1	0	1	0	0	0
chr02:17000000-17050000	1	1	1	1	1	0	1	0	1
chr02:17050000-17100000	1	1	1	1	1	1	1	0	1
chr02:17100000-17150000	1	1	1	1	1	1	1	0	1
chr02:17150000-17200000	1	1	1	1	1	1	1	0	1
chr02:17200000-17250000	0	1	1	1	1	1	1	0	1
chr02:17250000-17300000	0	0	1	0	1	1	1	0	0
chr02:17300000-17350000	0	0	1	0	1	1	1	0	0
chr02:17350000-17400000	0	0	1	0	1	1	1	0	0
chr02:17400000-17450000	0	0	1	0	0	1	0	0	0
chr02:17450000-17500000	0	0	1	1	0	1	0	0	0
chr02:1750000-1800000	0	0	0	0	0	0	0	0	0
chr02:17500000-17550000	0	0	1	1	0	1	0	0	0
chr02:17550000-17600000	0	0	1	1	0	1	0	0	0
chr02:17600000-17650000	0	0	1	1	0	1	0	0	1
chr02:17650000-17700000	1	0	0	0	0	0	0	0	0
chr02:17700000-17750000	0	0	0	0	0	0	0	0	0
chr02:17750000-17800000	0	0	1	1	0	0	0	0	0
chr02:17800000-17850000	0	0	1	1	0	0	0	0	0
chr02:17850000-17900000	1	1	1	1	0	1	0	0	1
chr02:17900000-17950000	1	1	0	1	0	0	0	0	1
chr02:17950000-18000000	1	1	1	1	0	1	0	0	1
chr02:1800000-1850000	0	0	0	0	0	0	0	0	0
chr02:18000000-18050000	1	1	1	1	0	1	0	0	1
chr02:18050000-18100000	1	1	1	1	0	1	1	0	1
chr02:18100000-18150000	1	1	1	1	0	1	1	0	1
chr02:18150000-18200000	0	0	0	0	0	0	0	0	1
chr02:18200000-18250000	1	1	1	1	0	1	1	0	1
chr02:18250000-18300000	1	1	1	1	0	1	1	0	1
chr02:18300000-18350000	0	0	1	1	0	1	0	0	0
chr02:18350000-18400000	0	0	1	1	0	1	0	0	0
chr02:18400000-18450000	0	0	1	1	0	1	0	0	0
chr02:18450000-18500000	0	0	1	1	1	1	0	0	0
chr02:1850000-1900000	0	0	0	0	0	0	0	0	0
chr02:18500000-18550000	0	0	1	1	1	1	0	0	0
chr02:18550000-18600000	0	0	1	1	0	1	0	0	0
chr02:18600000-18650000	0	0	1	1	0	1	0	0	0
chr02:18650000-18700000	0	0	1	0	0	1	0	0	0
chr02:18700000-18750000	1	1	1	1	1	1	1	0	1
chr02:18750000-18800000	1	1	1	1	1	0	1	0	1
chr02:18800000-18850000	1	1	1	0	0	1	1	1	1
chr02:18850000-18900000	1	1	1	0	0	1	1	0	1
chr02:18900000-18950000	1	1	1	0	1	1	1	0	1
chr02:18950000-19000000	1	1	1	0	1	1	1	0	1
chr02:1900000-1950000	0	1	0	0	0	0	0	0	0
chr02:19000000-19050000	1	1	1	1	1	1	1	0	1
chr02:19050000-19100000	1	1	1	1	1	1	1	0	1
chr02:19100000-19150000	1	1	1	1	1	1	1	0	1
chr02:19150000-19200000	0	0	0	1	0	1	0	0	0
chr02:19200000-19250000	0	0	0	1	0	1	0	1	0
chr02:19250000-19300000	1	1	1	1	1	1	1	1	1
chr02:19300000-19350000	0	0	0	1	1	0	0	0	0
chr02:19350000-19400000	0	1	0	1	1	1	1	0	0
chr02:19400000-19450000	0	1	0	1	1	0	0	1	1
chr02:19450000-19500000	1	1	1	1	1	0	0	1	1
chr02:1950000-2000000	0	1	0	0	1	1	0	0	0
chr02:19500000-19550000	1	1	1	1	1	0	0	1	1
chr02:19550000-19600000	1	1	1	1	1	0	0	1	1
chr02:19600000-19650000	1	1	1	1	1	1	1	1	1
chr02:19650000-19700000	1	1	1	1	1	1	0	1	1
chr02:19700000-19750000	1	1	0	1	1	1	1	1	1
chr02:19750000-19800000	0	1	1	1	1	1	0	1	1
chr02:19800000-19850000	0	0	0	0	0	0	0	0	0
chr02:19850000-19900000	0	0	0	0	0	0	0	0	0
chr02:19900000-19950000	0	0	0	0	0	0	0	0	0
chr02:19950000-20000000	0	0	0	0	0	0	0	0	0
chr02:200000-250000	1	1	1	1	1	1	1	1	1
chr02:2000000-2050000	0	0	0	1	0	0	0	1	0
chr02:20000000-20050000	0	0	0	0	0	0	0	0	0
chr02:20050000-20100000	0	0	0	0	0	0	0	0	0
chr02:20100000-20150000	0	0	0	0	0	0	0	0	0
chr02:20150000-20200000	0	0	0	1	1	0	0	0	0
chr02:20200000-20250000	0	0	0	1	1	0	0	0	0
chr02:20250000-20300000	0	0	0	1	1	1	0	1	1
chr02:20300000-20350000	0	0	0	1	1	1	0	0	0
chr02:20350000-20400000	0	0	0	0	0	0	0	0	0
chr02:20400000-20450000	0	0	0	0	0	0	0	0	0
chr02:20450000-20500000	1	0	0	0	0	0	0	1	0
chr02:2050000-2100000	0	0	1	0	0	0	0	1	0
chr02:20500000-20550000	0	0	0	0	0	0	0	0	0
chr02:20550000-20600000	0	0	0	0	0	0	1	0	0
chr02:20600000-20650000	0	0	0	0	0	0	1	0	0
chr02:20650000-20700000	0	0	0	0	0	0	1	0	0
chr02:20700000-20750000	0	0	0	0	0	0	0	0	0
chr02:20750000-20800000	0	0	0	0	0	0	0	0	0
chr02:20800000-20850000	0	0	0	0	0	0	0	0	0
chr02:20850000-20900000	0	0	0	0	0	0	0	0	0
chr02:20900000-20950000	0	0	0	0	0	0	0	0	0
chr02:20950000-21000000	0	0	0	1	1	0	0	0	0
chr02:2100000-2150000	1	1	1	1	1	1	1	1	1
chr02:21000000-21050000	0	0	0	0	0	0	0	0	0
chr02:21050000-21100000	0	0	0	0	0	0	0	0	0
chr02:21100000-21150000	0	0	0	0	0	0	0	0	0
chr02:21150000-21200000	1	1	1	1	1	1	1	1	1
chr02:21200000-21250000	1	1	1	1	1	1	1	1	1
chr02:21250000-21300000	NA	NA	NA	NA	NA	NA	NA	NA	NA
chr02:21300000-21350000	1	1	1	1	1	1	1	1	1
chr02:21350000-21400000	0	0	0	0	0	0	0	0	1
chr02:21400000-21450000	0	0	0	0	1	1	0	0	0
chr02:21450000-21500000	1	1	1	1	1	1	1	1	1
chr02:2150000-2200000	1	1	0	1	1	1	1	1	1
chr02:21500000-21550000	1	1	1	1	1	1	1	1	1
chr02:21550000-21600000	1	1	1	1	1	1	1	1	1
chr02:21600000-21650000	1	1	0	1	0	0	1	1	1
chr02:21650000-21700000	1	1	1	0	0	0	1	0	1
chr02:21700000-21750000	1	0	0	0	0	0	0	0	0
chr02:21750000-21800000	1	1	1	1	1	1	1	1	1
chr02:21800000-21850000	1	1	1	0	0	0	1	0	1
chr02:21850000-21900000	0	0	0	1	1	1	1	1	0
chr02:21900000-21950000	1	1	1	1	1	1	1	1	1
chr02:21950000-22000000	0	0	0	1	1	1	1	1	0
chr02:2200000-2250000	1	1	0	1	1	1	1	1	1
chr02:22000000-22050000	1	1	1	1	1	1	1	1	1
chr02:22050000-22100000	0	0	0	0	1	1	1	1	0
chr02:22100000-22150000	1	1	1	0	1	1	1	1	1
chr02:22150000-22200000	1	1	1	1	1	1	1	1	1
chr02:22200000-22250000	1	1	1	1	1	1	1	1	1
chr02:22250000-22300000	1	1	1	1	1	1	1	1	1
chr02:22300000-22350000	1	1	1	1	1	1	1	1	1
chr02:22350000-22400000	1	1	1	1	1	1	1	1	1
chr02:22400000-22450000	1	1	1	1	1	1	1	1	1
chr02:22450000-22500000	1	1	1	1	1	1	1	1	1
chr02:2250000-2300000	1	1	0	0	1	0	1	1	1
chr02:22500000-22550000	1	1	1	1	1	1	1	1	1
chr02:22550000-22600000	1	1	1	1	1	1	1	1	1
chr02:22600000-22650000	1	1	1	0	1	1	1	1	1
chr02:22650000-22700000	1	1	1	1	1	1	1	1	1
chr02:22700000-22750000	0	0	0	0	0	0	1	0	0
chr02:22750000-22800000	0	0	0	1	0	0	1	1	0
chr02:22800000-22850000	0	0	0	1	0	0	1	0	0
chr02:22850000-22900000	1	1	1	1	1	1	1	1	1
chr02:22900000-22950000	0	1	0	0	0	0	0	0	1
chr02:22950000-23000000	0	0	1	0	1	0	1	0	0
chr02:2300000-2350000	1	1	0	1	0	0	1	0	0
chr02:23000000-23050000	0	0	0	0	0	0	0	0	0
chr02:23050000-23100000	0	0	0	0	0	0	0	0	0
chr02:23100000-23150000	0	0	0	0	0	0	0	0	0
chr02:23150000-23200000	0	0	0	0	0	0	0	0	0
chr02:23200000-23250000	0	0	0	0	0	0	0	0	0
chr02:23250000-23300000	0	0	0	0	0	0	0	0	0
chr02:23300000-23350000	0	0	0	0	0	0	0	0	0
chr02:23350000-23400000	0	0	0	0	0	0	0	0	0
chr02:23400000-23450000	0	0	0	0	0	0	0	0	0
chr02:23450000-23500000	0	0	0	0	0	0	0	0	0
chr02:2350000-2400000	1	1	0	1	1	1	1	1	1
chr02:23500000-23550000	0	0	0	0	0	0	0	0	0
chr02:23550000-23600000	0	0	0	0	0	0	0	0	0
chr02:23600000-23650000	0	0	0	0	0	0	0	0	0
chr02:23650000-23700000	0	0	0	0	1	0	1	0	0
chr02:23700000-23750000	0	0	0	0	1	0	1	0	0
chr02:23750000-23800000	0	0	0	0	0	0	0	0	0
chr02:23800000-23850000	0	0	0	0	0	0	0	0	0
chr02:23850000-23900000	0	0	0	0	0	0	0	0	0
chr02:23900000-23950000	0	0	0	0	0	0	0	1	0
chr02:23950000-24000000	0	0	0	0	0	0	0	0	0
chr02:2400000-2450000	1	0	0	1	1	1	1	0	0
chr02:24000000-24050000	0	0	0	0	0	0	0	0	0
chr02:24050000-24100000	0	0	0	0	0	0	0	0	0
chr02:24100000-24150000	0	0	0	0	0	0	0	0	0
chr02:24150000-24200000	0	0	0	0	0	0	0	0	0
chr02:24200000-24250000	0	0	0	0	0	0	0	0	0
chr02:24250000-24300000	0	0	0	0	0	0	0	0	0
chr02:24300000-24350000	0	0	0	0	0	0	0	0	0
chr02:24350000-24400000	0	0	0	0	0	0	0	0	0
chr02:24400000-24450000	0	0	0	0	0	0	0	0	0
chr02:24450000-24500000	0	0	0	0	0	0	0	0	0
chr02:2450000-2500000	0	0	0	1	0	0	0	0	0
chr02:24500000-24550000	0	0	0	0	0	0	0	1	0
chr02:24550000-24600000	0	0	0	0	0	0	0	1	0
chr02:24600000-24650000	0	0	0	0	0	0	0	0	0
chr02:24650000-24700000	0	0	0	0	0	0	0	1	0
chr02:24700000-24750000	0	0	0	0	0	0	0	1	0
chr02:24750000-24800000	1	1	1	1	0	0	0	0	1
chr02:24800000-24850000	1	0	0	0	0	0	0	0	0
chr02:24850000-24900000	1	1	1	1	0	0	0	0	1
chr02:24900000-24950000	1	1	1	1	0	0	0	0	1
chr02:24950000-25000000	1	1	1	1	0	0	0	0	1
chr02:250000-300000	1	1	1	0	1	1	1	1	1
chr02:2500000-2550000	1	1	0	1	1	1	1	0	0
chr02:25000000-25050000	1	1	1	1	0	0	0	0	1
chr02:25050000-25100000	1	1	1	0	0	0	0	0	1
chr02:25100000-25150000	1	1	1	0	0	0	0	0	1
chr02:25150000-25200000	1	1	1	0	0	0	0	0	1
chr02:25200000-25250000	1	1	1	1	0	0	0	0	1
chr02:25250000-25300000	1	1	1	1	0	0	0	0	1
chr02:25300000-25350000	1	1	1	1	0	0	0	0	1
chr02:25350000-25400000	1	1	1	1	0	0	0	0	1
chr02:25400000-25450000	1	1	1	0	0	0	0	0	1
chr02:25450000-25500000	1	1	1	0	0	0	0	0	1
chr02:2550000-2600000	0	0	0	0	0	0	0	0	0
chr02:25500000-25550000	0	1	1	0	0	0	0	0	1
chr02:25550000-25600000	0	1	1	0	0	0	0	0	1
chr02:25600000-25650000	0	1	1	0	0	0	0	0	1
chr02:25650000-25700000	0	1	1	0	0	0	0	0	1
chr02:25700000-25750000	0	1	1	1	1	0	1	1	1
chr02:25750000-25800000	0	1	1	1	1	1	1	1	1
chr02:25800000-25850000	0	1	1	1	1	1	1	1	1
chr02:25850000-25900000	0	1	1	1	1	1	1	1	1
chr02:25900000-25950000	0	1	0	0	0	0	0	0	0
chr02:25950000-26000000	0	1	1	0	0	0	0	1	1
chr02:2600000-2650000	1	1	0	1	1	1	1	1	1
chr02:26000000-26050000	0	1	1	0	0	0	0	1	1
chr02:26050000-26100000	0	1	1	0	0	0	0	1	1
chr02:26100000-26150000	0	1	1	0	0	0	0	1	1
chr02:26150000-26200000	0	1	1	1	0	1	0	1	1
chr02:26200000-26250000	0	1	1	1	1	1	1	1	1
chr02:26250000-26300000	0	1	1	0	0	0	0	1	1
chr02:26300000-26350000	0	1	1	0	0	0	0	1	1
chr02:26350000-26400000	0	1	0	1	1	1	1	1	1
chr02:26400000-26450000	0	1	0	0	0	0	0	1	1
chr02:26450000-26500000	0	1	0	1	1	1	1	1	1
chr02:2650000-2700000	1	1	0	1	0	0	0	1	1
chr02:26500000-26550000	1	1	1	1	1	1	1	1	1
chr02:26550000-26600000	1	1	1	1	1	1	1	1	1
chr02:26600000-26650000	1	1	1	1	1	1	1	1	1
chr02:26650000-26700000	1	1	1	1	1	1	1	1	1
chr02:26700000-26750000	0	1	0	1	1	0	0	1	0
chr02:26750000-26800000	1	1	1	1	1	1	1	1	1
chr02:26800000-26850000	1	1	1	1	1	1	1	1	1
chr02:26850000-26900000	1	1	1	1	1	1	1	1	1
chr02:26900000-26950000	1	1	1	1	1	1	0	1	1
chr02:26950000-27000000	1	1	1	1	1	1	1	1	1
chr02:2700000-2750000	1	1	0	1	1	1	1	1	1
chr02:27000000-27050000	1	1	0	1	1	1	1	1	1
chr02:27050000-27100000	1	1	0	1	1	1	1	1	1
chr02:27100000-27150000	1	1	1	1	1	1	1	1	1
chr02:27150000-27200000	1	1	1	1	1	1	1	1	1
chr02:27200000-27250000	0	1	0	0	0	0	0	1	1
chr02:27250000-27300000	0	1	0	0	0	0	0	1	1
chr02:27300000-27350000	0	1	0	0	0	0	0	1	1
chr02:27350000-27400000	1	1	1	1	1	1	1	1	1
chr02:27400000-27450000	1	0	1	1	1	1	1	0	0
chr02:27450000-27500000	1	0	1	1	1	1	1	0	0
chr02:2750000-2800000	1	1	0	1	1	1	1	1	1
chr02:27500000-27550000	1	0	1	1	1	1	1	0	0
chr02:27550000-27600000	1	0	1	1	1	0	1	0	0
chr02:27600000-27650000	1	0	1	1	1	1	1	0	0
chr02:27650000-27700000	1	0	1	1	1	1	1	0	0
chr02:27700000-27750000	1	1	1	1	1	1	1	1	1
chr02:27750000-27800000	1	1	1	1	1	1	1	0	1
chr02:27800000-27850000	1	0	1	1	1	1	1	0	0
chr02:27850000-27900000	1	0	1	1	1	1	1	0	0
chr02:27900000-27950000	1	0	1	1	1	1	1	0	0
chr02:27950000-28000000	1	0	1	1	1	1	1	0	0
chr02:2800000-2850000	1	1	0	1	1	1	1	1	1
chr02:28000000-28050000	1	0	0	1	1	1	1	0	0
chr02:28050000-28100000	1	0	1	1	1	1	1	0	0
chr02:28100000-28150000	1	0	1	1	1	1	1	0	0
chr02:28150000-28200000	1	0	0	1	0	1	0	0	0
chr02:28200000-28250000	1	0	0	1	0	0	0	0	0
chr02:28250000-28300000	1	1	1	1	1	1	1	1	1
chr02:28300000-28350000	1	1	1	1	1	1	1	1	1
chr02:28350000-28400000	1	1	1	1	1	1	1	1	1
chr02:28400000-28450000	1	1	0	1	1	1	1	1	1
chr02:28450000-28500000	1	1	1	1	1	1	1	1	1
chr02:2850000-2900000	1	1	0	1	1	1	1	1	1
chr02:28500000-28550000	1	1	0	1	1	0	1	1	1
chr02:28550000-28600000	1	1	1	1	1	0	0	1	1
chr02:28600000-28650000	1	1	1	1	1	1	1	1	1
chr02:28650000-28700000	1	1	0	1	1	1	1	1	1
chr02:28700000-28750000	1	1	0	1	1	1	1	1	1
chr02:28750000-28800000	1	1	0	1	1	1	1	1	1
chr02:28800000-28850000	1	1	0	1	1	1	1	1	1
chr02:28850000-28900000	1	1	0	1	1	1	1	1	1
chr02:28900000-28950000	1	1	1	1	1	1	1	1	0
chr02:28950000-29000000	1	1	1	1	1	0	1	1	1
chr02:2900000-2950000	1	1	0	1	1	1	1	1	1
chr02:29000000-29050000	1	1	0	1	1	1	1	1	1
chr02:29050000-29100000	1	1	0	1	1	1	1	1	1
chr02:29100000-29150000	0	0	0	0	1	0	1	0	0
chr02:29150000-29200000	0	0	0	0	0	0	0	0	0
chr02:29200000-29250000	0	0	0	0	1	0	1	0	0
chr02:29250000-29300000	0	0	1	0	1	0	1	0	0
chr02:29300000-29350000	0	0	0	0	1	0	1	0	0
chr02:29350000-29400000	0	0	0	0	1	0	1	0	0
chr02:29400000-29450000	0	0	1	0	1	0	1	0	0
chr02:29450000-29500000	0	0	1	0	1	0	1	0	0
chr02:2950000-3000000	1	1	1	1	1	1	1	1	1
chr02:29500000-29550000	0	0	1	0	1	0	1	0	0
chr02:29550000-29600000	0	0	1	0	1	0	1	0	0
chr02:29600000-29650000	1	1	1	1	1	1	1	1	1
chr02:29650000-29700000	1	1	1	1	1	1	1	1	1
chr02:29700000-29750000	1	1	1	1	1	1	1	1	1
chr02:29750000-29800000	1	1	1	1	1	1	1	1	1
chr02:29800000-29850000	1	1	1	1	1	1	1	1	1
chr02:29850000-29900000	1	1	1	1	1	1	1	1	1
chr02:29900000-29950000	1	1	1	1	1	1	1	1	1
chr02:29950000-30000000	1	1	1	1	1	1	1	1	1
chr02:300000-350000	0	0	0	0	1	0	0	0	1
chr02:3000000-3050000	1	1	0	1	1	1	1	1	1
chr02:30000000-30050000	1	0	1	1	0	1	1	1	1
chr02:30050000-30100000	1	1	1	1	1	1	1	1	1
chr02:30100000-30150000	1	1	1	1	1	1	1	1	1
chr02:30150000-30200000	1	0	0	1	0	0	0	0	0
chr02:30200000-30250000	1	1	1	1	1	1	1	1	1
chr02:30250000-30300000	1	1	1	1	1	1	1	1	1
chr02:30300000-30350000	1	1	1	1	1	1	1	1	1
chr02:30350000-30400000	0	0	1	0	1	0	1	0	0
chr02:30400000-30450000	0	0	1	0	1	0	1	0	0
chr02:30450000-30500000	1	1	0	1	1	0	1	1	1
chr02:3050000-3100000	1	1	0	1	1	1	1	1	1
chr02:30500000-30550000	1	1	1	1	1	1	1	1	1
chr02:30550000-30600000	0	0	0	0	1	0	1	0	0
chr02:30600000-30650000	0	0	0	0	1	0	1	0	0
chr02:30650000-30700000	0	0	0	0	1	0	1	0	0
chr02:30700000-30750000	0	0	0	0	1	0	1	0	0
chr02:30750000-30800000	0	0	0	0	1	0	1	0	0
chr02:30800000-30850000	0	0	0	0	1	0	1	0	0
chr02:30850000-30900000	0	0	0	0	1	0	1	0	0
chr02:30900000-30950000	0	0	0	0	1	0	1	0	0
chr02:30950000-31000000	0	0	0	0	1	0	1	0	0
chr02:3100000-3150000	1	1	0	0	1	1	1	0	1
chr02:31000000-31050000	0	0	0	0	1	0	1	0	0
chr02:31050000-31100000	0	0	0	0	1	0	1	0	0
chr02:31100000-31150000	0	0	0	0	1	0	1	0	0
chr02:31150000-31200000	0	0	0	0	1	0	1	0	0
chr02:31200000-31250000	1	1	1	1	1	1	1	1	1
chr02:31250000-31300000	1	1	1	1	1	1	1	1	1
chr02:31300000-31350000	0	1	1	0	1	0	1	0	0
chr02:31350000-31400000	1	1	0	1	1	1	1	0	0
chr02:31400000-31450000	1	1	1	1	1	1	1	1	1
chr02:31450000-31500000	1	1	1	1	1	1	1	1	1
chr02:3150000-3200000	1	0	0	1	1	1	1	1	1
chr02:31500000-31550000	1	1	1	1	1	1	1	1	1
chr02:31550000-31600000	0	1	1	0	1	0	0	0	0
chr02:31600000-31650000	0	1	1	0	1	0	1	0	0
chr02:31650000-31700000	0	1	1	0	1	1	1	1	1
chr02:31700000-31750000	0	1	1	0	1	1	1	1	1
chr02:31750000-31800000	1	1	1	0	1	1	1	1	1
chr02:31800000-31850000	1	1	1	0	1	1	1	1	1
chr02:31850000-31900000	1	1	0	0	0	0	0	0	0
chr02:31900000-31950000	1	1	1	0	1	1	1	1	1
chr02:31950000-32000000	1	1	1	0	1	1	1	1	1
chr02:3200000-3250000	1	1	0	1	1	1	1	1	1
chr02:32000000-32050000	1	1	1	0	1	1	1	1	1
chr02:32050000-32100000	1	1	1	0	1	1	1	1	1
chr02:32100000-32150000	1	1	1	0	1	1	1	1	1
chr02:32150000-32200000	1	1	1	0	1	1	1	1	1
chr02:32200000-32250000	1	1	1	0	1	1	1	1	1
chr02:32250000-32300000	1	1	1	0	1	1	1	1	1
chr02:32300000-32350000	1	1	1	0	1	1	1	1	1
chr02:32350000-32400000	1	1	0	0	1	1	1	1	1
chr02:32400000-32450000	1	1	0	0	1	1	1	1	1
chr02:32450000-32500000	1	1	1	1	1	0	1	1	1
chr02:3250000-3300000	1	1	1	1	1	1	1	1	1
chr02:32500000-32550000	1	0	1	1	1	0	1	0	0
chr02:32550000-32600000	1	1	1	1	1	1	1	1	1
chr02:32600000-32650000	1	1	1	1	1	1	1	1	1
chr02:32650000-32700000	1	1	1	1	1	1	1	1	1
chr02:32700000-32750000	1	1	1	1	1	1	1	1	1
chr02:32750000-32800000	1	1	1	1	1	1	1	1	1
chr02:32800000-32850000	1	1	1	1	1	1	1	1	1
chr02:32850000-32900000	1	1	1	1	1	1	1	1	1
chr02:32900000-32950000	1	1	1	1	1	1	1	1	1
chr02:32950000-33000000	0	1	1	1	1	1	1	1	1
chr02:3300000-3350000	1	1	0	1	1	1	1	1	1
chr02:33000000-33050000	0	1	0	1	0	0	0	1	1
chr02:33050000-33100000	0	0	0	0	1	0	1	0	0
chr02:33100000-33150000	0	0	0	0	1	0	1	0	0
chr02:33150000-33200000	0	0	0	0	1	0	1	0	0
chr02:33200000-33250000	0	0	0	0	1	0	1	0	0
chr02:33250000-33300000	0	0	0	0	1	0	1	0	0
chr02:33300000-33350000	0	0	0	0	1	0	1	0	0
chr02:33350000-33400000	0	0	0	0	1	0	1	0	0
chr02:33400000-33450000	1	1	1	1	1	1	1	1	1
chr02:33450000-33500000	1	1	1	1	1	1	1	1	1
chr02:3350000-3400000	1	1	1	1	1	1	1	1	1
chr02:33500000-33550000	1	1	0	1	1	1	1	1	0
chr02:33550000-33600000	0	0	0	0	1	0	0	0	0
chr02:33600000-33650000	1	0	1	0	1	0	0	0	0
chr02:33650000-33700000	0	0	0	0	1	0	0	0	0
chr02:33700000-33750000	0	0	0	0	1	0	0	0	0
chr02:33750000-33800000	0	0	0	0	1	0	0	0	0
chr02:33800000-33850000	0	0	0	0	1	0	0	0	0
chr02:33850000-33900000	1	1	1	1	1	1	0	1	1
chr02:33900000-33950000	0	0	0	0	1	0	0	0	0
chr02:33950000-34000000	0	0	0	0	1	0	1	0	0
chr02:3400000-3450000	1	1	0	1	0	0	0	1	0
chr02:34000000-34050000	1	1	1	0	1	0	1	0	0
chr02:34050000-34100000	0	0	0	0	1	0	0	0	0
chr02:34100000-34150000	0	0	0	1	1	0	1	1	1
chr02:34150000-34200000	0	0	0	1	1	0	1	1	1
chr02:34200000-34250000	0	0	0	1	1	1	1	1	1
chr02:34250000-34300000	0	0	0	1	1	1	1	1	1
chr02:34300000-34350000	0	0	0	0	1	0	1	0	0
chr02:34350000-34400000	0	0	0	0	1	0	1	0	0
chr02:34400000-34450000	0	0	0	1	1	1	1	1	1
chr02:34450000-34500000	0	0	0	0	1	0	1	0	0
chr02:3450000-3500000	1	1	1	0	1	0	1	0	0
chr02:34500000-34550000	1	1	0	1	1	1	1	1	1
chr02:34550000-34600000	0	0	0	0	1	0	0	0	0
chr02:34600000-34650000	1	1	1	0	1	0	1	0	0
chr02:34650000-34700000	1	0	1	1	1	1	1	1	1
chr02:34700000-34750000	1	1	1	0	1	1	1	0	1
chr02:34750000-34800000	1	1	0	1	1	1	1	1	1
chr02:34800000-34850000	1	1	0	1	1	1	1	1	1
chr02:34850000-34900000	0	0	0	0	1	0	0	0	0
chr02:34900000-34950000	0	0	1	0	1	0	0	0	0
chr02:34950000-35000000	0	0	0	0	1	0	0	0	0
chr02:350000-400000	0	1	1	1	1	1	1	1	1
chr02:3500000-3550000	1	1	0	1	1	1	1	1	0
chr02:35000000-35050000	0	0	1	0	1	0	0	0	0
chr02:35050000-35100000	0	0	0	0	1	0	0	0	0
chr02:35100000-35150000	0	0	0	0	1	0	0	0	0
chr02:35150000-35200000	0	0	0	0	0	0	0	0	0
chr02:35200000-35250000	0	0	1	0	0	0	0	0	0
chr02:35250000-35300000	1	1	0	0	0	0	0	0	0
chr02:35300000-35350000	1	1	1	0	1	0	1	1	1
chr02:35350000-35400000	0	0	1	1	1	1	1	1	1
chr02:35400000-35450000	0	0	1	1	1	1	1	1	1
chr02:35450000-35500000	0	0	0	0	0	0	0	0	0
chr02:3550000-3600000	0	0	0	0	0	0	0	0	0
chr02:35500000-35550000	1	1	1	1	1	1	1	1	1
chr02:35550000-35600000	1	1	1	1	1	1	1	1	1
chr02:35600000-35650000	0	0	1	0	1	0	1	1	1
chr02:35650000-35700000	0	0	1	1	1	1	1	1	1
chr02:35700000-35750000	0	0	0	0	0	0	0	1	1
chr02:35750000-35800000	0	0	0	0	0	0	0	1	1
chr02:35800000-35850000	0	0	0	1	1	1	1	0	0
chr02:35850000-35900000	0	0	0	1	1	1	1	0	0
chr02:35900000-35937250	0	0	0	1	1	1	1	0	0
chr02:3600000-3650000	1	0	0	0	1	1	0	0	0
chr02:3650000-3700000	1	0	1	1	1	1	1	1	1
chr02:3700000-3750000	1	1	1	1	1	0	1	1	0
chr02:3750000-3800000	1	1	1	1	1	1	1	1	1
chr02:3800000-3850000	1	1	1	1	0	0	1	1	0
chr02:3850000-3900000	1	0	1	1	1	1	0	1	1
chr02:3900000-3950000	1	0	0	0	0	0	0	1	0
chr02:3950000-4000000	1	1	1	1	1	1	1	1	1
chr02:400000-450000	0	1	1	1	1	1	1	1	1
chr02:4000000-4050000	1	0	1	1	1	0	1	1	1
chr02:4050000-4100000	1	1	1	1	1	1	1	1	1
chr02:4100000-4150000	1	0	0	0	0	1	0	0	0
chr02:4150000-4200000	1	1	1	1	1	1	1	1	0
chr02:4200000-4250000	1	1	1	1	1	1	1	1	0
chr02:4250000-4300000	1	1	1	1	1	1	1	1	1
chr02:4300000-4350000	1	1	1	1	1	1	1	1	0
chr02:4350000-4400000	1	1	1	1	1	1	1	1	0
chr02:4400000-4450000	1	1	1	1	1	1	1	1	0
chr02:4450000-4500000	1	1	1	1	1	1	1	1	0
chr02:450000-500000	0	1	1	1	1	0	1	1	1
chr02:4500000-4550000	1	1	1	1	1	1	1	1	0
chr02:4550000-4600000	1	1	1	1	1	1	1	1	0
chr02:4600000-4650000	1	1	0	1	1	1	1	1	0
chr02:4650000-4700000	1	1	0	1	1	1	1	1	0
chr02:4700000-4750000	1	1	0	1	1	1	1	1	1
chr02:4750000-4800000	1	1	0	1	1	1	1	1	1
chr02:4800000-4850000	1	1	0	1	1	1	1	1	1
chr02:4850000-4900000	1	1	0	1	1	1	1	1	0
chr02:4900000-4950000	1	1	0	1	1	1	1	1	0
chr02:4950000-5000000	1	1	1	1	1	1	1	1	0
chr02:50000-100000	1	1	1	1	1	1	1	1	1
chr02:500000-550000	0	1	1	1	1	1	1	1	1
chr02:5000000-5050000	1	1	0	1	1	1	1	1	0
chr02:5050000-5100000	1	1	1	1	1	0	1	1	1
chr02:5100000-5150000	1	1	1	1	1	1	1	1	1
chr02:5150000-5200000	1	1	1	1	1	1	1	1	1
chr02:5200000-5250000	1	1	1	1	1	1	1	1	1
chr02:5250000-5300000	1	1	1	1	1	1	1	1	1
chr02:5300000-5350000	1	1	1	1	1	1	1	1	1
chr02:5350000-5400000	0	0	0	0	1	1	1	1	0
chr02:5400000-5450000	1	1	1	1	1	1	1	1	1
chr02:5450000-5500000	1	1	1	1	1	1	1	1	0
chr02:550000-600000	0	1	1	1	1	1	1	1	1
chr02:5500000-5550000	1	0	1	1	1	1	1	1	0
chr02:5550000-5600000	1	0	1	1	1	1	1	1	0
chr02:5600000-5650000	1	0	1	1	1	1	1	1	0
chr02:5650000-5700000	1	1	1	1	1	1	1	1	1
chr02:5700000-5750000	1	1	1	1	1	1	1	1	1
chr02:5750000-5800000	1	1	1	1	1	1	1	1	1
chr02:5800000-5850000	1	1	1	1	1	1	1	1	1
chr02:5850000-5900000	1	1	1	1	0	1	0	1	0
chr02:5900000-5950000	1	0	1	1	1	1	1	1	0
chr02:5950000-6000000	1	0	1	1	1	1	0	1	0
chr02:600000-650000	0	0	1	1	1	0	1	0	1
chr02:6000000-6050000	1	1	1	1	1	1	0	1	0
chr02:6050000-6100000	1	1	1	1	1	1	0	1	0
chr02:6100000-6150000	1	1	1	1	1	1	1	1	0
chr02:6150000-6200000	1	0	1	1	1	1	0	1	1
chr02:6200000-6250000	1	0	1	1	1	1	0	1	1
chr02:6250000-6300000	1	1	1	1	1	1	0	1	1
chr02:6300000-6350000	1	0	1	1	1	1	0	1	1
chr02:6350000-6400000	1	1	1	1	1	1	1	1	0
chr02:6400000-6450000	1	0	1	1	1	1	1	1	0
chr02:6450000-6500000	1	0	1	1	1	1	1	1	0
chr02:650000-700000	0	1	0	0	0	0	0	0	0
chr02:6500000-6550000	1	0	0	0	0	1	0	1	0
chr02:6550000-6600000	1	0	1	1	1	1	0	1	0
chr02:6600000-6650000	1	0	1	1	1	1	0	1	0
chr02:6650000-6700000	1	1	1	1	1	1	1	1	1
chr02:6700000-6750000	1	0	1	1	1	1	0	1	0
chr02:6750000-6800000	1	1	1	1	1	1	1	1	1
chr02:6800000-6850000	1	1	0	1	1	1	0	1	1
chr02:6850000-6900000	1	0	0	1	0	0	0	0	0
chr02:6900000-6950000	1	0	0	1	1	1	0	1	1
chr02:6950000-7000000	1	1	1	1	1	1	1	1	1
chr02:700000-750000	0	1	1	1	1	0	1	0	1
chr02:7000000-7050000	1	0	0	1	1	1	0	1	1
chr02:7050000-7100000	1	0	0	1	1	1	0	1	1
chr02:7100000-7150000	1	1	0	1	1	1	1	1	1
chr02:7150000-7200000	1	1	1	1	1	1	1	1	1
chr02:7200000-7250000	0	0	1	1	1	0	0	0	0
chr02:7250000-7300000	1	1	1	1	1	1	1	1	1
chr02:7300000-7350000	1	1	1	1	1	1	1	1	1
chr02:7350000-7400000	1	1	1	1	1	1	1	1	1
chr02:7400000-7450000	1	1	0	1	1	1	1	1	1
chr02:7450000-7500000	1	1	0	1	1	1	1	1	1
chr02:750000-800000	1	1	1	1	1	1	1	1	1
chr02:7500000-7550000	1	1	0	1	1	1	1	1	1
chr02:7550000-7600000	1	0	1	1	1	1	0	1	1
chr02:7600000-7650000	1	0	1	1	1	1	0	1	1
chr02:7650000-7700000	1	1	1	1	1	0	0	0	1
chr02:7700000-7750000	1	1	1	1	0	1	0	1	1
chr02:7750000-7800000	1	1	1	1	1	1	1	1	1
chr02:7800000-7850000	1	0	0	1	1	0	0	1	0
chr02:7850000-7900000	1	0	0	0	0	1	0	1	0
chr02:7900000-7950000	1	1	1	1	1	1	1	1	1
chr02:7950000-8000000	1	1	1	1	1	1	1	1	0
chr02:800000-850000	1	1	1	1	1	1	1	1	1
chr02:8000000-8050000	1	1	1	1	1	1	1	1	0
chr02:8050000-8100000	1	1	1	1	1	1	1	1	0
chr02:8100000-8150000	1	1	1	1	1	1	1	1	0
chr02:8150000-8200000	1	1	1	1	1	1	1	1	0
chr02:8200000-8250000	1	1	0	1	1	1	0	1	0
chr02:8250000-8300000	1	1	0	1	0	1	0	1	0
chr02:8300000-8350000	1	1	0	1	0	1	0	1	0
chr02:8350000-8400000	1	1	0	1	0	1	0	1	0
chr02:8400000-8450000	1	1	0	1	0	1	0	1	0
chr02:8450000-8500000	1	1	0	1	0	1	0	1	0
chr02:850000-900000	1	1	1	1	1	1	1	1	1
chr02:8500000-8550000	1	1	0	1	0	1	0	1	0
chr02:8550000-8600000	1	1	0	1	0	1	0	1	0
chr02:8600000-8650000	1	1	1	1	1	1	1	1	0
chr02:8650000-8700000	1	1	0	1	1	1	1	1	0
chr02:8700000-8750000	1	1	1	1	0	1	0	1	0
chr02:8750000-8800000	1	1	1	1	0	1	0	1	0
chr02:8800000-8850000	1	1	1	1	0	1	0	1	0
chr02:8850000-8900000	1	1	0	1	0	1	0	1	0
chr02:8900000-8950000	1	1	0	1	0	1	0	1	0
chr02:8950000-9000000	1	1	1	1	0	1	1	1	0
chr02:900000-950000	1	1	1	1	1	1	1	1	1
chr02:9000000-9050000	1	1	1	1	0	1	1	1	0
chr02:9050000-9100000	1	1	1	1	0	1	1	1	0
chr02:9100000-9150000	1	1	1	1	0	0	1	1	0
chr02:9150000-9200000	0	0	0	0	0	0	0	0	0
chr02:9200000-9250000	0	0	0	0	0	0	0	0	0
chr02:9250000-9300000	0	1	0	0	0	0	0	0	0
chr02:9300000-9350000	0	0	0	0	0	0	0	0	0
chr02:9350000-9400000	0	0	0	0	0	0	0	1	0
chr02:9400000-9450000	1	1	1	1	0	1	1	1	1
chr02:9450000-9500000	1	1	1	1	0	1	1	1	1
chr02:950000-1000000	0	0	0	0	0	0	0	0	1
chr02:9500000-9550000	1	1	1	1	0	1	1	1	1
chr02:9550000-9600000	1	1	0	1	0	1	0	0	1
chr02:9600000-9650000	1	1	0	1	1	1	0	0	1
chr02:9650000-9700000	0	0	0	0	0	0	0	0	0
chr02:9700000-9750000	1	0	0	1	1	0	0	0	1
chr02:9750000-9800000	1	1	0	1	1	1	0	0	1
chr02:9800000-9850000	0	0	0	0	0	0	0	0	0
chr02:9850000-9900000	1	1	1	1	0	1	0	1	1
chr02:9900000-9950000	1	1	1	1	0	1	0	1	1
chr02:9950000-10000000	1	1	0	1	0	1	0	1	1
chr03:0-50000	0	0	0	0	0	0	0	0	0
chr03:100000-150000	1	0	0	1	1	0	1	1	0
chr03:1000000-1050000	1	1	1	1	1	1	1	1	1
chr03:10000000-10050000	0	0	1	0	1	0	1	0	0
chr03:10050000-10100000	0	0	1	0	1	0	1	0	0
chr03:10100000-10150000	0	0	1	0	1	0	1	0	0
chr03:10150000-10200000	0	0	1	1	1	0	1	0	0
chr03:10200000-10250000	0	0	1	0	0	0	0	0	0
chr03:10250000-10300000	0	0	1	0	0	0	0	0	0
chr03:10300000-10350000	1	1	0	0	1	0	1	1	1
chr03:10350000-10400000	1	1	1	1	1	1	1	1	1
chr03:10400000-10450000	0	0	0	0	0	0	0	0	0
chr03:10450000-10500000	1	0	1	1	0	1	1	1	1
chr03:1050000-1100000	1	1	1	1	1	1	1	1	1
chr03:10500000-10550000	1	1	1	1	1	1	1	1	1
chr03:10550000-10600000	1	1	1	1	1	1	1	1	1
chr03:10600000-10650000	1	1	1	1	1	1	1	1	1
chr03:10650000-10700000	1	1	1	1	1	1	1	1	1
chr03:10700000-10750000	1	1	1	1	1	1	1	1	1
chr03:10750000-10800000	1	1	1	1	1	1	1	1	1
chr03:10800000-10850000	1	1	1	1	1	1	1	1	1
chr03:10850000-10900000	1	1	1	1	1	1	1	1	1
chr03:10900000-10950000	1	1	0	1	1	0	1	1	1
chr03:10950000-11000000	1	1	0	1	1	1	1	1	1
chr03:1100000-1150000	1	1	1	1	1	1	1	1	1
chr03:11000000-11050000	1	1	0	1	1	1	1	1	1
chr03:11050000-11100000	1	1	0	1	1	1	1	1	1
chr03:11100000-11150000	1	1	0	1	1	1	1	1	1
chr03:11150000-11200000	1	1	0	1	1	1	1	1	1
chr03:11200000-11250000	0	0	0	1	1	1	1	1	1
chr03:11250000-11300000	1	1	0	1	1	1	1	1	1
chr03:11300000-11350000	1	1	0	1	1	1	1	1	0
chr03:11350000-11400000	0	1	0	0	1	1	1	0	0
chr03:11400000-11450000	1	1	0	1	1	1	1	1	0
chr03:11450000-11500000	1	1	0	1	1	1	1	1	0
chr03:1150000-1200000	1	1	1	1	1	1	1	1	1
chr03:11500000-11550000	1	1	0	1	1	1	1	1	0
chr03:11550000-11600000	1	1	1	1	1	1	1	1	1
chr03:11600000-11650000	1	1	1	1	1	1	1	1	1
chr03:11650000-11700000	1	1	0	1	1	1	1	1	0
chr03:11700000-11750000	1	1	0	1	1	1	1	1	0
chr03:11750000-11800000	1	1	1	1	1	1	1	1	1
chr03:11800000-11850000	0	1	1	0	1	1	1	0	1
chr03:11850000-11900000	0	0	1	0	1	1	1	0	1
chr03:11900000-11950000	0	1	1	0	1	1	1	1	1
chr03:11950000-12000000	1	1	1	1	1	1	1	1	1
chr03:1200000-1250000	1	1	1	1	1	1	1	1	1
chr03:12000000-12050000	1	1	1	1	1	1	1	1	1
chr03:12050000-12100000	1	1	1	1	1	1	1	1	1
chr03:12100000-12150000	1	1	1	1	1	1	1	1	1
chr03:12150000-12200000	1	1	1	1	1	1	1	1	1
chr03:12200000-12250000	1	0	1	1	0	0	0	1	0
chr03:12250000-12300000	1	1	1	1	1	1	1	1	0
chr03:12300000-12350000	1	1	1	1	1	1	1	1	0
chr03:12350000-12400000	1	1	1	1	1	1	1	1	0
chr03:12400000-12450000	1	1	1	1	1	1	1	1	1
chr03:12450000-12500000	1	1	1	1	1	1	1	1	1
chr03:1250000-1300000	1	1	1	0	1	1	1	1	1
chr03:12500000-12550000	1	1	1	1	1	1	1	1	1
chr03:12550000-12600000	1	1	1	1	1	1	1	1	1
chr03:12600000-12650000	0	0	0	0	0	0	0	0	1
chr03:12650000-12700000	1	1	1	1	1	1	1	1	1
chr03:12700000-12750000	1	1	1	1	1	1	1	1	1
chr03:12750000-12800000	1	1	1	1	1	0	1	0	0
chr03:12800000-12850000	0	0	0	0	0	0	0	0	0
chr03:12850000-12900000	0	0	0	0	1	0	0	0	0
chr03:12900000-12950000	1	1	1	1	1	1	1	1	0
chr03:12950000-13000000	1	1	1	1	1	1	1	1	0
chr03:1300000-1350000	1	1	1	1	1	1	1	1	0
chr03:13000000-13050000	1	1	0	1	0	1	0	1	0
chr03:13050000-13100000	1	0	0	0	0	1	0	0	0
chr03:13100000-13150000	1	0	1	1	1	0	1	0	0
chr03:13150000-13200000	0	0	0	0	0	0	0	0	1
chr03:13200000-13250000	0	1	0	0	1	0	1	0	1
chr03:13250000-13300000	0	0	0	0	1	0	0	0	1
chr03:13300000-13350000	0	0	0	0	0	0	0	0	1
chr03:13350000-13400000	0	0	0	0	0	0	0	0	0
chr03:13400000-13450000	0	0	0	0	0	0	0	0	0
chr03:13450000-13500000	0	0	0	0	0	0	0	0	0
chr03:1350000-1400000	0	1	0	0	1	0	0	1	1
chr03:13500000-13550000	0	0	0	0	0	0	0	0	0
chr03:13550000-13600000	0	0	0	0	0	0	0	0	0
chr03:13600000-13650000	0	0	0	0	0	0	0	0	1
chr03:13650000-13700000	0	1	0	1	1	0	1	1	1
chr03:13700000-13750000	0	1	0	1	1	0	1	1	0
chr03:13750000-13800000	1	1	1	1	1	1	1	1	0
chr03:13800000-13850000	1	1	1	1	1	1	1	1	0
chr03:13850000-13900000	1	1	1	1	1	1	1	1	0
chr03:13900000-13950000	1	1	1	1	1	1	1	1	1
chr03:13950000-14000000	0	0	0	0	1	0	1	0	1
chr03:1400000-1450000	1	1	1	1	1	1	1	1	1
chr03:14000000-14050000	1	1	1	1	1	1	1	1	1
chr03:14050000-14100000	1	1	1	1	1	1	1	1	0
chr03:14100000-14150000	0	0	0	1	0	0	0	1	1
chr03:14150000-14200000	1	1	0	1	1	0	1	1	1
chr03:14200000-14250000	0	0	0	0	1	0	1	0	0
chr03:14250000-14300000	1	1	0	1	1	0	1	1	1
chr03:14300000-14350000	1	1	0	1	1	0	1	1	1
chr03:14350000-14400000	1	1	0	1	1	0	1	1	0
chr03:14400000-14450000	1	1	0	1	1	0	1	1	1
chr03:14450000-14500000	1	1	0	1	1	0	1	1	0
chr03:1450000-1500000	1	1	1	1	1	1	1	1	1
chr03:14500000-14550000	1	1	0	1	1	0	1	1	0
chr03:14550000-14600000	1	1	0	1	1	0	1	1	0
chr03:14600000-14650000	1	1	0	1	0	0	0	1	0
chr03:14650000-14700000	1	1	1	1	1	1	1	1	0
chr03:14700000-14750000	1	1	0	0	1	0	1	1	0
chr03:14750000-14800000	1	1	0	1	1	0	1	1	1
chr03:14800000-14850000	1	1	0	1	1	0	1	1	1
chr03:14850000-14900000	1	1	0	1	1	0	1	1	1
chr03:14900000-14950000	1	1	0	1	1	0	1	1	1
chr03:14950000-15000000	1	1	0	1	1	0	1	1	0
chr03:150000-200000	0	0	0	0	0	0	0	0	1
chr03:1500000-1550000	1	1	1	1	1	1	1	1	1
chr03:15000000-15050000	1	1	0	1	1	0	1	1	0
chr03:15050000-15100000	0	1	0	1	0	0	0	1	0
chr03:15100000-15150000	1	1	0	1	1	0	1	1	0
chr03:15150000-15200000	1	1	1	1	1	1	1	1	0
chr03:15200000-15250000	1	1	1	1	1	1	1	1	0
chr03:15250000-15300000	0	0	0	0	1	0	0	0	0
chr03:15300000-15350000	1	1	1	1	1	1	1	1	0
chr03:15350000-15400000	1	1	1	1	0	1	0	1	0
chr03:15400000-15450000	1	1	1	1	0	1	0	1	0
chr03:15450000-15500000	1	1	1	1	0	1	0	1	0
chr03:1550000-1600000	1	1	1	1	1	1	1	1	1
chr03:15500000-15550000	1	1	1	1	0	1	0	1	0
chr03:15550000-15600000	1	1	1	1	1	1	1	1	0
chr03:15600000-15650000	1	1	1	1	1	1	1	1	1
chr03:15650000-15700000	1	1	1	1	1	1	1	1	1
chr03:15700000-15750000	1	1	1	1	1	1	1	1	1
chr03:15750000-15800000	1	1	1	1	1	1	1	1	0
chr03:15800000-15850000	1	1	1	1	1	1	1	1	0
chr03:15850000-15900000	1	1	1	1	1	1	1	1	0
chr03:15900000-15950000	1	1	1	1	1	1	1	1	0
chr03:15950000-16000000	1	1	1	1	1	1	1	1	1
chr03:1600000-1650000	1	1	1	1	1	1	1	1	1
chr03:16000000-16050000	1	1	1	1	1	1	1	1	1
chr03:16050000-16100000	1	1	1	1	1	1	1	1	1
chr03:16100000-16150000	1	1	1	1	1	1	1	1	1
chr03:16150000-16200000	1	1	1	1	1	1	1	1	0
chr03:16200000-16250000	1	1	1	1	1	1	1	1	0
chr03:16250000-16300000	1	1	1	1	1	1	1	1	0
chr03:16300000-16350000	1	1	1	1	1	1	1	1	1
chr03:16350000-16400000	1	0	1	0	1	0	1	1	1
chr03:16400000-16450000	0	1	1	1	1	1	1	1	1
chr03:16450000-16500000	1	1	1	1	1	1	1	1	1
chr03:1650000-1700000	0	0	0	0	0	0	0	0	0
chr03:16500000-16550000	1	1	1	1	1	1	1	1	1
chr03:16550000-16600000	1	1	1	1	1	1	1	1	1
chr03:16600000-16650000	1	1	0	0	0	0	0	0	0
chr03:16650000-16700000	0	0	0	0	0	0	0	0	0
chr03:16700000-16750000	0	0	0	0	0	0	0	0	0
chr03:16750000-16800000	0	0	0	0	0	0	0	0	0
chr03:16800000-16850000	0	0	0	0	0	0	0	0	0
chr03:16850000-16900000	0	0	0	0	0	0	0	0	0
chr03:16900000-16950000	0	0	0	0	0	0	0	0	0
chr03:16950000-17000000	0	0	0	0	0	0	0	0	0
chr03:1700000-1750000	1	1	1	1	1	1	1	1	1
chr03:17000000-17050000	0	0	0	0	0	0	0	0	0
chr03:17050000-17100000	0	0	0	0	0	0	0	0	0
chr03:17100000-17150000	1	0	1	0	1	1	1	1	0
chr03:17150000-17200000	1	1	0	0	1	0	0	0	0
chr03:17200000-17250000	1	1	1	1	1	1	1	1	0
chr03:17250000-17300000	1	1	1	1	1	1	1	1	0
chr03:17300000-17350000	1	0	0	0	0	0	0	0	0
chr03:17350000-17400000	1	1	1	1	1	1	1	1	0
chr03:17400000-17450000	1	1	1	1	1	1	1	1	0
chr03:17450000-17500000	1	1	1	1	1	0	1	1	1
chr03:1750000-1800000	0	0	0	0	0	0	0	0	0
chr03:17500000-17550000	1	1	1	1	1	1	1	1	1
chr03:17550000-17600000	1	1	1	1	1	1	1	1	1
chr03:17600000-17650000	1	1	1	1	1	1	1	1	1
chr03:17650000-17700000	1	1	1	1	1	1	1	1	1
chr03:17700000-17750000	1	1	1	1	1	1	1	1	1
chr03:17750000-17800000	1	1	1	1	1	1	1	1	0
chr03:17800000-17850000	1	1	1	1	1	1	1	1	1
chr03:17850000-17900000	0	0	0	0	0	0	0	0	0
chr03:17900000-17950000	0	0	0	0	0	0	0	0	0
chr03:17950000-18000000	0	0	0	0	0	0	0	0	0
chr03:1800000-1850000	0	1	0	1	0	1	0	0	0
chr03:18000000-18050000	0	0	0	0	0	0	0	0	0
chr03:18050000-18100000	0	0	0	0	0	0	0	0	0
chr03:18100000-18150000	0	0	0	0	0	0	0	0	0
chr03:18150000-18200000	0	0	0	0	0	0	0	0	0
chr03:18200000-18250000	0	0	0	0	0	0	0	0	0
chr03:18250000-18300000	0	0	0	0	0	0	0	0	0
chr03:18300000-18350000	0	0	0	0	0	0	0	0	0
chr03:18350000-18400000	0	0	0	1	0	0	0	0	1
chr03:18400000-18450000	0	0	0	1	0	0	0	0	1
chr03:18450000-18500000	0	0	0	1	0	0	0	0	1
chr03:1850000-1900000	0	1	0	1	0	1	0	0	0
chr03:18500000-18550000	0	0	0	0	0	0	0	0	1
chr03:18550000-18600000	0	0	0	0	0	0	0	0	0
chr03:18600000-18650000	0	0	0	1	0	0	0	0	1
chr03:18650000-18700000	0	0	0	0	0	0	0	0	0
chr03:18700000-18750000	0	0	0	0	0	0	0	0	0
chr03:18750000-18800000	0	0	0	0	0	0	0	0	1
chr03:18800000-18850000	0	0	0	0	0	0	0	0	0
chr03:18850000-18900000	0	0	0	0	0	0	0	0	0
chr03:18900000-18950000	0	0	0	1	0	0	0	0	0
chr03:18950000-19000000	0	0	0	0	0	0	0	0	0
chr03:1900000-1950000	0	1	0	1	0	1	0	0	0
chr03:19000000-19050000	0	0	0	0	0	0	0	0	0
chr03:19050000-19100000	0	0	0	0	0	0	0	0	0
chr03:19100000-19150000	0	0	0	0	0	0	0	0	0
chr03:19150000-19200000	0	0	0	0	0	0	0	0	0
chr03:19200000-19250000	0	0	0	1	0	0	0	0	1
chr03:19250000-19300000	0	0	0	0	0	0	0	0	0
chr03:19300000-19350000	0	0	0	0	0	0	0	0	0
chr03:19350000-19400000	0	0	0	0	0	0	0	0	0
chr03:19400000-19450000	0	0	0	0	0	0	0	0	0
chr03:19450000-19500000	0	0	0	0	0	0	0	0	0
chr03:1950000-2000000	1	1	1	1	1	1	1	1	1
chr03:19500000-19550000	0	0	0	0	0	0	0	0	0
chr03:19550000-19600000	0	0	0	0	0	0	0	0	0
chr03:19600000-19650000	0	0	0	0	0	0	0	0	0
chr03:19650000-19700000	0	0	0	0	0	0	0	0	0
chr03:19700000-19750000	0	0	0	1	0	0	0	0	1
chr03:19750000-19800000	0	0	0	0	0	0	0	0	0
chr03:19800000-19850000	0	0	0	0	0	0	0	0	1
chr03:19850000-19900000	0	0	0	0	0	0	0	0	0
chr03:19900000-19950000	0	0	0	0	0	0	0	0	0
chr03:19950000-20000000	0	0	0	0	0	0	0	0	0
chr03:200000-250000	0	0	1	1	1	0	1	1	1
chr03:2000000-2050000	1	1	1	1	1	1	1	1	1
chr03:20000000-20050000	0	0	0	0	0	0	0	0	0
chr03:20050000-20100000	0	0	0	0	0	0	0	0	0
chr03:20100000-20150000	0	0	0	0	0	0	0	0	0
chr03:20150000-20200000	0	0	0	1	0	0	0	0	0
chr03:20200000-20250000	0	0	0	0	0	0	0	0	0
chr03:20250000-20300000	0	0	0	1	0	0	0	0	1
chr03:20300000-20350000	0	0	0	0	0	0	0	0	0
chr03:20350000-20400000	0	0	0	0	0	0	0	0	0
chr03:20400000-20450000	0	0	0	1	0	0	0	0	0
chr03:20450000-20500000	0	0	0	0	0	0	0	0	0
chr03:2050000-2100000	1	1	1	1	1	1	0	1	1
chr03:20500000-20550000	0	0	0	0	0	0	0	0	0
chr03:20550000-20600000	0	0	0	0	0	0	0	0	0
chr03:20600000-20650000	0	0	0	0	0	0	0	0	0
chr03:20650000-20700000	0	0	0	1	0	0	0	0	1
chr03:20700000-20750000	0	0	0	1	0	0	0	0	1
chr03:20750000-20800000	0	0	0	1	0	0	0	0	0
chr03:20800000-20850000	0	0	0	0	0	0	0	0	0
chr03:20850000-20900000	0	0	0	1	0	0	0	0	0
chr03:20900000-20950000	0	0	0	1	0	0	0	0	1
chr03:20950000-21000000	0	0	0	1	0	0	0	0	1
chr03:2100000-2150000	0	1	0	1	0	1	0	0	1
chr03:21000000-21050000	1	1	1	0	1	1	1	1	0
chr03:21050000-21100000	0	0	0	0	0	0	0	0	0
chr03:21100000-21150000	0	0	0	0	0	0	0	0	0
chr03:21150000-21200000	0	0	0	0	0	0	0	0	0
chr03:21200000-21250000	0	0	0	0	0	0	0	0	0
chr03:21250000-21300000	1	1	1	1	1	0	1	1	1
chr03:21300000-21350000	1	1	1	1	0	1	0	1	1
chr03:21350000-21400000	1	1	1	1	1	0	1	1	1
chr03:21400000-21450000	0	0	0	0	0	0	0	0	0
chr03:21450000-21500000	1	1	1	0	1	1	1	1	0
chr03:2150000-2200000	0	1	0	1	0	1	0	0	1
chr03:21500000-21550000	1	1	0	0	1	1	1	0	1
chr03:21550000-21600000	0	0	0	0	0	0	0	0	0
chr03:21600000-21650000	0	0	0	0	0	0	0	0	0
chr03:21650000-21700000	1	1	0	0	0	1	0	1	0
chr03:21700000-21750000	1	1	1	0	1	1	1	1	0
chr03:21750000-21800000	1	1	1	0	1	1	1	1	0
chr03:21800000-21850000	0	0	0	0	0	0	0	0	0
chr03:21850000-21900000	1	0	1	0	0	0	0	1	0
chr03:21900000-21950000	1	1	0	0	1	0	0	0	0
chr03:21950000-22000000	1	1	1	0	1	1	1	1	0
chr03:2200000-2250000	0	1	0	1	0	1	0	0	1
chr03:22000000-22050000	1	1	1	0	1	1	1	1	0
chr03:22050000-22100000	1	1	0	0	1	1	1	1	0
chr03:22100000-22150000	1	1	1	0	1	1	1	1	0
chr03:22150000-22200000	1	1	1	0	1	1	1	1	1
chr03:22200000-22250000	1	1	1	0	1	1	1	1	0
chr03:22250000-22300000	1	1	1	0	1	1	1	1	0
chr03:22300000-22350000	1	1	1	0	1	1	0	1	0
chr03:22350000-22400000	1	1	1	0	0	1	0	1	0
chr03:22400000-22450000	1	1	1	1	1	1	1	1	1
chr03:22450000-22500000	1	1	1	1	1	1	1	1	1
chr03:2250000-2300000	0	1	1	1	0	1	0	0	1
chr03:22500000-22550000	0	0	0	0	1	0	0	0	0
chr03:22550000-22600000	0	0	0	0	0	0	0	0	0
chr03:22600000-22650000	0	0	0	0	0	0	0	0	0
chr03:22650000-22700000	0	0	0	0	0	0	0	0	0
chr03:22700000-22750000	0	1	0	1	1	0	1	0	1
chr03:22750000-22800000	1	0	1	1	0	1	0	0	0
chr03:22800000-22850000	1	1	1	1	1	1	1	1	1
chr03:22850000-22900000	1	1	1	1	1	1	1	1	1
chr03:22900000-22950000	1	1	1	1	1	1	1	1	1
chr03:22950000-23000000	1	1	1	1	1	1	1	1	1
chr03:2300000-2350000	0	0	0	1	0	0	0	0	1
chr03:23000000-23050000	1	1	1	1	1	1	1	1	1
chr03:23050000-23100000	1	1	1	0	0	1	0	1	0
chr03:23100000-23150000	1	1	1	0	0	1	0	1	0
chr03:23150000-23200000	0	0	0	0	0	0	0	0	0
chr03:23200000-23250000	0	0	0	0	1	0	0	0	0
chr03:23250000-23300000	1	1	1	1	1	0	0	1	1
chr03:23300000-23350000	1	0	0	0	1	0	0	1	0
chr03:23350000-23400000	0	1	0	0	1	0	0	0	0
chr03:23400000-23450000	1	1	1	0	1	1	1	1	0
chr03:23450000-23500000	1	1	1	1	1	1	1	1	1
chr03:2350000-2400000	1	1	1	1	1	1	1	1	1
chr03:23500000-23550000	0	0	0	0	0	0	0	0	0
chr03:23550000-23600000	0	0	0	0	0	0	0	0	0
chr03:23600000-23650000	0	0	0	0	0	0	0	0	0
chr03:23650000-23700000	1	1	1	1	1	1	1	1	1
chr03:23700000-23750000	1	1	1	1	1	1	1	1	1
chr03:23750000-23800000	1	1	1	1	1	1	1	1	0
chr03:23800000-23850000	1	1	1	1	1	1	1	1	0
chr03:23850000-23900000	1	1	1	1	1	1	1	1	0
chr03:23900000-23950000	1	1	1	1	1	1	1	1	1
chr03:23950000-24000000	0	1	1	1	1	1	1	1	0
chr03:2400000-2450000	1	0	1	1	1	0	1	1	0
chr03:24000000-24050000	1	1	1	0	0	0	0	0	0
chr03:24050000-24100000	0	0	0	0	0	0	0	0	0
chr03:24100000-24150000	0	0	0	0	0	0	0	0	0
chr03:24150000-24200000	1	1	1	1	1	1	1	1	1
chr03:24200000-24250000	1	1	1	1	1	1	1	1	1
chr03:24250000-24300000	1	1	1	1	1	1	1	1	1
chr03:24300000-24350000	1	1	1	1	1	1	1	1	1
chr03:24350000-24400000	1	1	1	1	1	1	1	1	1
chr03:24400000-24450000	1	1	1	1	1	1	1	1	1
chr03:24450000-24500000	1	1	1	1	1	1	1	1	1
chr03:2450000-2500000	0	1	0	0	0	0	0	0	0
chr03:24500000-24550000	1	1	1	1	1	1	1	1	1
chr03:24550000-24600000	1	1	1	1	1	1	1	1	1
chr03:24600000-24650000	1	1	1	1	1	1	1	1	1
chr03:24650000-24700000	1	1	1	1	1	1	1	1	1
chr03:24700000-24750000	1	1	1	1	1	0	1	0	1
chr03:24750000-24800000	1	1	1	1	1	1	1	1	1
chr03:24800000-24850000	1	1	1	1	1	1	1	1	1
chr03:24850000-24900000	1	1	1	1	1	1	1	1	1
chr03:24900000-24950000	1	0	1	0	1	1	1	1	1
chr03:24950000-25000000	1	0	0	1	1	1	1	1	0
chr03:250000-300000	0	0	0	0	0	0	0	0	0
chr03:2500000-2550000	0	0	0	0	0	0	0	0	0
chr03:25000000-25050000	1	1	1	1	1	0	0	1	1
chr03:25050000-25100000	1	1	1	1	1	1	1	1	1
chr03:25100000-25150000	0	1	1	1	0	0	0	0	0
chr03:25150000-25200000	1	1	1	1	1	1	1	1	1
chr03:25200000-25250000	0	1	0	0	1	0	0	0	0
chr03:25250000-25300000	1	0	1	1	0	1	0	1	1
chr03:25300000-25350000	1	0	1	1	0	1	0	1	1
chr03:25350000-25400000	1	0	1	1	0	1	0	1	1
chr03:25400000-25450000	1	0	0	0	0	1	0	1	0
chr03:25450000-25500000	1	0	1	1	0	0	0	1	1
chr03:2550000-2600000	1	1	1	1	1	1	1	1	1
chr03:25500000-25550000	0	0	1	1	0	0	0	1	1
chr03:25550000-25600000	1	0	0	1	0	1	0	1	1
chr03:25600000-25650000	0	0	0	1	0	0	0	1	1
chr03:25650000-25700000	0	0	0	0	0	0	0	0	0
chr03:25700000-25750000	1	0	0	1	0	1	0	1	1
chr03:25750000-25800000	1	0	0	1	0	0	0	1	1
chr03:25800000-25850000	1	0	0	1	0	1	0	1	1
chr03:25850000-25900000	0	0	0	1	0	0	0	0	0
chr03:25900000-25950000	1	0	0	1	0	1	0	1	1
chr03:25950000-26000000	1	0	1	1	0	1	0	1	1
chr03:2600000-2650000	0	1	1	1	1	1	1	0	0
chr03:26000000-26050000	1	0	1	1	0	1	0	1	1
chr03:26050000-26100000	0	0	0	0	0	0	0	0	0
chr03:26100000-26150000	1	0	0	0	0	0	0	0	0
chr03:26150000-26200000	0	0	0	0	0	0	0	0	0
chr03:26200000-26250000	0	0	0	0	0	0	1	0	1
chr03:26250000-26300000	1	0	0	1	1	0	1	1	1
chr03:26300000-26350000	1	0	0	1	1	1	1	1	1
chr03:26350000-26400000	1	0	0	1	1	1	1	1	1
chr03:26400000-26450000	1	1	0	1	1	1	1	1	1
chr03:26450000-26500000	1	0	0	0	1	1	1	1	1
chr03:2650000-2700000	1	0	0	0	0	1	1	1	1
chr03:26500000-26550000	0	1	0	1	0	0	1	0	0
chr03:26550000-26600000	1	1	0	1	1	1	1	1	1
chr03:26600000-26650000	1	1	0	1	1	1	1	1	1
chr03:26650000-26700000	1	1	0	1	1	1	1	1	1
chr03:26700000-26750000	1	1	0	1	1	1	1	1	1
chr03:26750000-26800000	1	1	0	1	1	1	1	1	1
chr03:26800000-26850000	1	1	1	1	1	1	1	1	1
chr03:26850000-26900000	1	1	1	1	1	1	1	1	1
chr03:26900000-26950000	0	0	0	1	0	0	0	0	0
chr03:26950000-27000000	1	1	1	1	1	1	1	1	1
chr03:2700000-2750000	1	1	1	1	1	1	1	1	1
chr03:27000000-27050000	1	1	1	1	1	1	1	1	1
chr03:27050000-27100000	1	1	1	1	1	1	1	1	1
chr03:27100000-27150000	1	1	1	1	1	1	1	1	1
chr03:27150000-27200000	1	0	1	1	1	1	1	1	1
chr03:27200000-27250000	1	0	1	1	1	1	1	1	1
chr03:27250000-27300000	1	0	1	1	1	1	1	1	1
chr03:27300000-27350000	1	1	1	1	1	1	1	1	1
chr03:27350000-27400000	1	1	1	1	1	1	1	1	1
chr03:27400000-27450000	1	0	1	1	1	1	1	1	1
chr03:27450000-27500000	1	0	1	1	1	1	1	1	1
chr03:2750000-2800000	1	1	1	1	1	0	1	1	1
chr03:27500000-27550000	1	0	1	1	0	1	0	1	1
chr03:27550000-27600000	1	1	1	1	1	1	1	1	1
chr03:27600000-27650000	0	0	0	0	1	1	1	0	1
chr03:27650000-27700000	1	1	1	1	1	1	1	1	1
chr03:27700000-27750000	1	1	1	1	1	1	1	1	1
chr03:27750000-27800000	1	1	1	1	1	1	1	1	1
chr03:27800000-27850000	1	1	1	1	1	1	1	1	1
chr03:27850000-27900000	1	1	1	1	1	1	1	1	1
chr03:27900000-27950000	0	0	0	1	0	0	0	1	0
chr03:27950000-28000000	1	1	1	1	1	0	0	0	0
chr03:2800000-2850000	1	1	1	1	1	1	1	1	1
chr03:28000000-28050000	1	1	1	1	1	1	1	1	1
chr03:28050000-28100000	1	1	1	1	1	1	1	1	1
chr03:28100000-28150000	1	1	1	1	1	1	1	1	1
chr03:28150000-28200000	1	1	1	1	1	1	1	1	1
chr03:28200000-28250000	1	1	1	1	1	1	1	1	1
chr03:28250000-28300000	1	1	1	1	1	1	1	1	1
chr03:28300000-28350000	1	1	1	1	1	1	1	1	1
chr03:28350000-28400000	1	1	1	1	1	1	1	1	1
chr03:28400000-28450000	1	1	1	1	1	1	1	1	1
chr03:28450000-28500000	1	1	1	1	1	1	1	1	1
chr03:2850000-2900000	1	1	1	1	1	1	1	1	1
chr03:28500000-28550000	1	1	1	1	1	1	1	1	1
[truncated: 5,472 more rows]
