# Supplementary material for: Key Genomic Regions of Rice Cultivar GuiHeFeng and Its Derivatives Revealed by Genome-Wide Analysis
Source: Plants (Basel). 2026 Feb 6;15(3):520. doi: 10.3390/plants15030520 (PMC12899404; doi:10.3390/plants15030520)
Supplement: Supplementary file 1 [file plants-15-00520-s001.zip › Table S 4-Important genes on the kGTBs.xlsx]

## Sheet: keyRegion.allSample.inherited.f
bin	GuiFeng18	GuiNongFeng	GuiYaXiang	HeFengDao445	HeXiFengZhan2	JingYouXiang139	NaFengZhan	NaGuXiang	NaXiangSiMiao
chr01:10100000-10150000	0.933602	0.927711	0.927273	0.942	0.969758	0.953722	0.917836	0.917339	0.981818
chr01:10150000-10200000	0.891452	0.912399	0.863937	0.903315	0.900143	0.891391	0.866935	0.881148	0.896226
chr01:10200000-10250000	0.963964	0.883669	0.977679	0.900452	0.910959	0.902222	0.911504	0.902935	0.94469
chr01:10250000-10300000	0.938503	0.986523	0.952128	0.952255	0.953901	0.973333	0.948805	0.947368	0.968
chr01:10350000-10400000	0.896552	0.917808	0.888143	0.966443	0.919431	0.895556	0.91224	0.934537	0.947608
chr01:11050000-11100000	0.98768	0.961694	0.94856	0.97921	0.975359	0.967546	0.977551	0.959184	0.957916
chr01:11150000-11200000	0.914868	0.88172	0.869048	0.888095	0.874702	0.864227	0.864183	0.914793	0.877214
chr01:11200000-11250000	0.900722	0.934744	0.927176	0.93838	0.946043	0.929204	0.934164	0.921986	0.950355
chr01:15450000-15500000	0.920844	0.897878	0.897368	0.97344	0.962141	0.978378	0.95	0.981481	0.978581
chr01:1700000-1750000	0.996743	0.984	0.982372	0.9952	0.977528	0.975923	0.978964	0.99018	0.9872
chr01:1950000-2000000	0.984513	0.945829	0.944325	0.986301	0.959596	0.971983	0.957265	0.942013	0.958817
chr01:20050000-20100000	0.954183	0.932203	0.945255	0.921756	0.94358	0.940299	0.902033	0.899431	0.900356
chr01:20300000-20350000	0.974886	0.997722	0.995444	0.98861	1	1	0.997722	0.995444	0.897494
chr01:20350000-20400000	0.930362	0.930362	0.972145	0.977591	0.98324	0.916435	0.977716	0.940678	0.977716
chr01:2050000-2100000	0.996283	0.996324	0.933824	0.988971	0.909774	0.948529	0.922794	0.966912	0.992647
chr01:20700000-20750000	0.960345	0.939966	0.947009	0.969283	0.952797	0.969231	0.946552	0.945392	0.962775
chr01:21250000-21300000	0.977578	0.913793	0.911504	0.954955	0.965517	0.929204	0.940367	0.972093	0.889908
chr01:21650000-21700000	0.966969	0.975629	0.946571	0.952951	0.968498	0.956454	0.981073	0.974249	0.982744
chr01:21700000-21750000	0.97449	0.981758	0.945671	0.925373	0.978441	0.919142	0.96748	0.942717	0.916944
chr01:2250000-2300000	0.997442	0.967005	0.969543	1	0.997409	0.949109	0.997462	0.982234	1
chr01:23700000-23750000	0.924303	0.916828	0.932302	0.956	0.962818	0.948718	0.962451	0.868979	0.920388
chr01:23750000-23800000	0.975	0.977528	0.940345	0.974522	0.985318	0.962791	0.983923	0.952308	0.97205
chr01:24200000-24250000	0.917836	0.952191	0.943888	0.912351	0.948207	0.922311	0.934	0.899396	0.97
chr01:24250000-24300000	0.945402	0.982955	0.943182	0.97151	0.971671	0.96034	0.96034	0.974504	0.976879
chr01:24300000-24350000	0.954762	0.957346	0.971564	0.957143	0.976247	0.947991	0.981087	0.978723	0.976359
chr01:24350000-24400000	0.971963	0.963855	0.960606	0.954545	0.855385	0.947853	0.868902	0.893293	0.9
chr01:24400000-24450000	0.968792	0.891421	0.886921	0.945983	0.869444	0.935616	0.852257	0.914246	0.894022
chr01:24450000-24500000	0.97832	0.931217	0.902116	0.970588	0.924731	0.980978	0.907407	0.915344	0.906915
chr01:24600000-24650000	0.962672	0.984314	0.980119	0.970472	0.983968	0.966601	0.972332	0.976238	0.968442
chr01:24650000-24700000	0.908023	0.919694	0.901435	0.900387	0.921359	0.906161	0.882917	0.906461	0.923151
chr01:24950000-25000000	0.952727	0.960073	0.938294	0.939781	0.963303	0.956284	0.960073	0.910909	0.920145
chr01:25000000-25050000	0.980609	0.985955	0.966759	0.944598	0.98615	0.942779	0.98892	0.961219	0.963788
chr01:25050000-25100000	0.913732	0.905923	0.940754	0.907965	0.957169	0.916519	0.930796	0.949301	0.923875
chr01:25150000-25200000	0.944444	0.868601	0.918506	0.943662	0.900524	0.891156	0.935484	0.942078	0.940663
chr01:25200000-25250000	0.92233	0.904153	0.914928	0.884553	0.930116	0.904	0.894737	0.899187	0.918269
chr01:25250000-25300000	0.943493	0.942275	0.940577	0.935043	0.97913	0.957483	0.928571	0.962521	0.933333
chr01:25350000-25400000	0.894118	0.917969	0.912109	0.878	0.930693	0.950787	0.935039	0.904297	0.879921
chr01:25400000-25450000	0.947248	0.947126	0.945578	0.943182	0.979638	0.963801	0.963801	0.99095	0.947846
chr01:25450000-25500000	0.938575	0.912935	0.921376	0.941026	0.930693	0.870968	0.9202	0.931204	0.904177
chr01:25650000-25700000	0.91853	0.896552	0.899841	0.901639	0.905383	0.892188	0.858476	0.922591	0.905063
chr01:25750000-25800000	0.947917	0.854167	0.939394	0.928571	0.852632	0.909091	0.939394	0.919192	0.959596
chr01:25950000-26000000	0.962825	0.932836	0.866171	0.970149	0.94052	0.892193	0.955056	0.94052	0.973978
chr01:26400000-26450000	0.924419	0.959538	0.895349	0.947674	0.976744	0.924855	0.918129	0.906977	0.976879
chr01:26550000-26600000	0.875	0.856589	0.887597	0.88189	0.939271	0.885609	0.878327	0.856589	0.91498
chr01:26750000-26800000	0.938144	0.989744	0.96401	0.981865	0.971576	0.974093	0.976804	0.92987	0.946292
chr01:26800000-26850000	0.995624	0.989083	0.962389	0.997807	0.980435	0.980392	0.945652	0.975771	1
chr01:27000000-27050000	0.985663	0.942207	0.856894	0.937391	0.930973	0.960616	0.958692	0.966783	0.950427
chr01:27050000-27100000	0.917062	0.975845	0.870647	0.952038	0.87381	0.97066	0.876847	0.958838	0.946731
chr01:27200000-27250000	0.971111	0.971678	0.975771	0.958425	0.971616	0.971739	0.984716	0.993478	0.964989
chr01:27250000-27300000	0.968586	0.960938	0.899204	0.968421	0.983827	0.937173	0.976623	0.963446	0.984375
chr01:27650000-27700000	0.99187	0.947368	0.987854	0.99187	0.979675	0.979675	0.97561	0.963563	1
chr01:27700000-27750000	0.972527	0.997333	0.981333	0.986667	0.994609	0.994652	0.991979	0.994652	0.986667
chr01:27750000-27800000	0.863014	0.926531	0.900826	0.889646	0.872951	0.890392	0.871935	0.878249	0.873315
chr01:27800000-27850000	0.949264	0.917051	0.953488	0.926606	0.900459	0.887879	0.909938	0.900151	0.89497
chr01:27900000-27950000	0.980392	0.958466	0.94822	0.939103	0.956811	0.980707	0.970684	0.964401	0.987055
chr01:27950000-28000000	0.913758	0.881633	0.894737	0.938462	0.945295	0.879237	0.91002	0.892857	0.894094
chr01:28000000-28050000	0.957237	0.990385	0.963816	0.942857	0.927835	0.958991	0.914191	0.955128	0.918831
chr01:28150000-28200000	0.9329	0.91863	0.942184	0.991435	0.899563	0.987124	0.921569	0.970021	0.955032
chr01:28650000-28700000	0.993528	0.967638	0.974194	0.996753	0.973941	0.980645	0.990291	0.964516	0.996764
chr01:28750000-28800000	0.943262	0.868056	0.93007	0.961404	0.881533	0.876289	0.861111	0.932384	0.958478
chr01:29150000-29200000	0.931087	0.911243	0.902985	0.880845	0.857558	0.890533	0.904545	0.889226	0.902108
chr01:29200000-29250000	0.985626	0.975359	0.956967	0.975359	0.960986	0.969199	0.946721	0.973196	0.956522
chr01:29250000-29300000	0.987981	0.997537	1	1	0.976247	1	0.985849	0.956835	0.971564
chr01:3050000-3100000	0.984099	0.995066	0.994012	0.991424	0.991718	0.987976	0.984466	0.986183	0.990132
chr01:3150000-3200000	0.885393	0.885393	0.855556	0.910138	0.941315	0.947253	0.953092	0.893424	0.913402
chr01:32300000-32350000	0.941889	0.918854	0.904077	0.924883	0.927184	0.913146	0.915691	0.920561	0.92654
chr01:32350000-32400000	0.920771	0.880342	0.921909	0.947146	0.941685	0.934461	0.957537	0.933476	0.927505
chr01:32450000-32500000	0.948956	0.955916	0.971963	0.986047	0.934884	0.914153	0.946636	0.995338	0.939675
chr01:3250000-3300000	0.955941	0.918449	0.957784	0.954967	0.975783	0.942821	0.939774	0.957198	0.947651
chr01:32500000-32550000	0.961794	0.889073	0.9375	0.935	0.920133	0.931148	0.915171	0.92869	0.925497
chr01:32550000-32600000	0.957692	0.972549	0.89272	0.984674	0.987603	0.94636	0.940711	0.956693	0.923664
chr01:32650000-32700000	0.966555	1	0.993289	0.969799	0.952703	0.960265	0.955782	0.956667	0.960133
chr01:3300000-3350000	0.924274	0.950265	0.916136	0.922912	0.959358	0.891779	0.919287	0.93369	0.924195
chr01:33200000-33250000	0.99373	0.875264	0.874611	0.99267	0.997914	0.994786	0.993769	0.991351	0.988577
chr01:33550000-33600000	0.949612	0.906015	0.90625	0.984962	0.930233	0.932075	0.977695	0.996139	0.963235
chr01:35050000-35100000	0.896861	0.959732	0.959732	0.952915	0.955157	0.941834	0.939326	0.973034	0.964206
chr01:35100000-35150000	0.882171	0.927357	0.951368	0.877709	0.91195	0.89771	0.874807	0.946889	0.967742
chr01:35150000-35200000	0.960317	0.984375	0.958005	0.934211	0.955614	0.955497	0.963255	0.958005	0.937337
chr01:35200000-35250000	0.930909	0.974359	0.952555	0.961609	0.950549	0.927007	0.926606	0.893382	0.944751
chr01:35300000-35350000	0.969697	0.955112	0.950125	0.94686	0.982673	0.98044	0.914787	0.94132	0.935484
chr01:35350000-35400000	0.939655	0.965517	0.942197	0.934911	0.913545	0.944444	0.956395	0.905714	0.877907
chr01:3550000-3600000	0.996988	0.981818	0.990964	0.951807	0.987842	0.981928	0.987952	0.984756	0.975904
chr01:35850000-35900000	0.958801	0.988806	0.981685	0.97048	0.992537	0.981343	1	0.963504	0.981618
chr01:35900000-35950000	0.948052	0.963446	0.984456	0.951654	0.992308	0.958869	0.989664	0.94898	0.97201
chr01:3600000-3650000	0.926667	0.948553	0.93311	0.970874	0.986799	0.970588	0.977492	0.920635	0.934169
chr01:3650000-3700000	0.99537	0.995516	0.990868	0.991031	0.972727	0.986364	0.990991	1	0.986175
chr01:3700000-3750000	0.931034	0.97931	0.924138	0.968858	0.972318	0.955172	0.972414	0.972414	0.941379
chr01:37100000-37150000	0.927765	0.973094	0.913636	0.979021	0.894144	0.957014	0.891156	0.911162	0.952381
chr01:37150000-37200000	0.895238	0.879808	0.897375	0.885167	0.957143	0.871429	0.91924	0.921429	0.957346
chr01:37300000-37350000	0.97093	0.965116	0.916201	0.979651	0.927374	0.932961	0.94051	0.938547	0.907821
chr01:37350000-37400000	0.953039	0.936288	0.923706	0.932011	0.93733	0.908356	0.916442	0.893733	0.925532
chr01:37400000-37450000	0.900631	0.891339	0.874608	0.973101	0.953968	0.916667	0.936809	0.890966	0.948518
chr01:37450000-37500000	0.964664	0.883648	0.894389	0.912892	0.959559	0.923077	0.959459	0.9375	0.912162
chr01:37500000-37550000	0.963455	0.976744	0.960133	0.97351	0.969799	0.959866	0.94702	0.983333	0.983389
chr01:37550000-37600000	0.980282	0.952909	0.953168	0.966851	0.988604	0.945205	0.958564	0.947514	0.969613
chr01:37600000-37650000	0.966368	0.959459	0.941573	0.959641	0.981982	0.940367	0.975281	0.973094	0.952809
chr01:37950000-38000000	0.946708	0.949843	0.921384	0.934169	1	0.933544	1	0.924765	0.948387
chr01:3800000-3850000	0.998239	0.993854	0.988646	0.998217	0.994671	0.99216	0.991274	0.997361	1
chr01:38000000-38050000	0.937705	0.935484	0.920792	0.941935	0.967105	0.913183	0.963816	0.934211	0.918567
chr01:38400000-38450000	0.937107	0.978193	0.965732	0.915094	0.984177	0.94704	0.934579	0.955975	0.975078
chr01:38450000-38500000	0.957507	0.939891	0.855586	0.940217	0.955923	0.971347	0.97561	0.964481	0.96978
chr01:3850000-3900000	0.988764	0.989051	0.97188	0.996357	0.976744	0.977072	0.992701	0.971171	0.974684
chr01:38500000-38550000	0.993789	0.969512	0.946875	0.955975	0.971429	0.941176	0.954268	0.974522	0.965839
chr01:38650000-38700000	0.953811	0.981777	0.970387	0.974478	0.946882	0.977169	0.963048	0.940909	0.965909
chr01:38850000-38900000	0.964286	0.953398	0.907336	0.961014	0.950515	0.929524	0.923518	0.934653	0.920233
chr01:38900000-38950000	0.936073	0.952809	0.959551	0.936937	0.963554	0.926503	0.950339	0.959368	0.906178
chr01:38950000-39000000	0.974922	0.971787	0.962382	0.981132	0.99375	0.9875	0.959502	0.981191	0.975
chr01:3900000-3950000	0.904605	0.936995	0.924115	0.911814	0.961083	0.890701	0.890164	0.914754	0.912338
chr01:39000000-39050000	0.98773	0.987539	0.981538	0.984615	0.996885	0.987805	0.993884	0.960123	0.978659
chr01:39050000-39100000	0.979943	0.985876	0.974576	0.99435	1	1	0.99435	0.954802	0.968927
chr01:39100000-39150000	0.941176	0.969136	0.971338	0.965944	0.947368	0.987692	0.928349	0.935385	0.959627
chr01:39150000-39200000	0.923241	0.888655	0.937238	0.974359	0.968354	0.94856	0.915966	0.923241	0.916143
chr01:39200000-39250000	0.985714	0.988095	0.943128	0.917062	0.924171	0.973934	0.895487	0.976303	0.985748
chr01:3950000-4000000	0.962366	0.991667	0.962766	0.965241	0.944598	0.981132	0.946237	0.965241	0.964865
chr01:39550000-39600000	0.906977	0.911628	0.95814	0.916084	0.923077	0.920746	0.939535	0.930233	0.951163
chr01:39650000-39700000	0.8778	0.885481	0.860558	0.879346	0.884368	0.878543	0.862986	0.868154	0.880808
chr01:39800000-39850000	0.970745	0.976804	0.956072	0.964736	0.989717	0.9525	0.982412	0.953003	0.952632
chr01:39850000-39900000	0.983003	0.949438	0.941011	0.974719	0.985876	0.980337	0.96338	0.966292	0.932584
chr01:39900000-39950000	0.966851	0.975138	0.961326	0.969613	0.936464	0.953039	0.972376	0.961219	0.983425
chr01:39950000-40000000	0.903226	0.944928	0.893678	0.922849	0.918367	0.877193	0.962099	0.87172	0.886297
chr01:4000000-4050000	0.990099	0.962871	0.99505	0.970297	1	0.987624	0.977723	0.980198	0.987624
chr01:40000000-40050000	0.992754	0.953052	0.964871	0.942721	0.947619	0.980998	0.98829	0.957143	0.97343
chr01:40050000-40100000	0.909266	0.941176	0.922495	0.91635	0.943249	0.93666	0.909091	0.937262	0.895349
chr01:40100000-40150000	0.961111	0.95393	0.978082	0.988796	0.955679	0.969697	0.961853	0.955432	0.942149
chr01:40150000-40200000	0.934959	0.957105	0.954301	0.983957	0.931694	0.962366	0.967828	0.978202	0.949468
chr01:40200000-40250000	0.991071	0.994065	0.984802	0.958333	0.957831	0.970326	0.991018	0.9375	0.991098
chr01:40250000-40300000	0.974576	0.947479	0.93913	0.957983	0.944325	0.939076	0.947479	0.98081	0.967391
chr01:40300000-40350000	0.900726	0.88964	0.909931	0.869369	0.882904	0.878378	0.870748	0.909722	0.88196
chr01:40400000-40450000	0.982323	0.98995	0.997487	0.982587	0.997487	0.9975	0.997494	0.992443	0.985075
chr01:4050000-4100000	0.968	0.962466	0.87234	0.989218	0.991892	0.989276	0.981183	0.994652	0.880637
chr01:40550000-40600000	0.991424	1	0.982669	0.989916	0.99308	1	0.994889	0.982759	0.983361
chr01:40600000-40650000	0.963333	0.935323	0.868421	0.942053	0.949153	0.955224	0.936982	0.968174	0.9801
chr01:40650000-40700000	0.970667	0.965699	0.975936	0.957784	0.997268	0.997297	0.98645	0.986877	0.997375
chr01:40700000-40750000	0.98	0.966387	0.997101	0.983146	0.971347	0.968927	0.977273	0.994302	0.994203
chr01:40750000-40800000	1	1	0.976821	0.960265	0.996644	0.976821	1	0.990066	0.983444
chr01:4100000-4150000	0.991935	1	0.963855	1	1	1	1	1	1
chr01:41050000-41100000	0.992481	1	0.985019	0.992509	0.996241	1	1	0.970037	0.996241
chr01:41150000-41200000	0.949309	0.956322	0.919355	0.947248	0.947126	0.933025	0.94023	0.925926	0.889908
chr01:4150000-4200000	0.940367	0.95	0.944573	0.947005	0.917051	0.932432	0.934537	0.952055	0.945205
chr01:4300000-4350000	0.987616	0.981707	0.969136	0.978723	0.962617	0.96	0.966767	0.996845	0.981481
chr01:5000000-5050000	0.981627	0.994805	0.992126	0.979275	0.992188	0.984456	0.984375	0.979221	0.992208
chr01:5050000-5100000	0.93736	0.946309	0.963801	0.911765	0.939462	0.953333	0.96882	0.952809	0.946188
chr01:5100000-5150000	0.970526	0.983299	0.972917	0.987903	0.993576	0.958506	0.976793	0.938272	0.979036
chr01:5150000-5200000	0.948276	0.925532	0.871756	0.960305	0.93808	0.938066	0.936267	0.937595	0.937973
chr01:5200000-5250000	0.962319	0.971098	0.982456	0.971098	0.970674	0.985549	0.99711	0.991329	0.991228
chr01:5250000-5300000	0.931264	0.89842	0.912281	0.914097	0.968825	0.941048	0.936404	0.962054	0.934537
chr01:5300000-5350000	0.985801	0.985714	0.984064	0.961924	0.979296	0.961382	0.967611	0.977597	0.968317
chr01:5350000-5400000	0.932584	0.949057	0.977099	0.981025	0.958175	0.973535	0.975564	0.928571	0.934211
chr01:5400000-5450000	0.916667	1	0.968858	0.916376	0.957895	0.951389	0.948097	0.975779	0.923345
chr01:5500000-5550000	0.962745	0.933078	0.959144	0.992395	0.967495	0.883019	0.967557	0.967985	0.964015
chr01:5550000-5600000	0.989201	0.974359	0.946921	0.974304	0.989362	0.989339	0.963753	0.974304	0.980687
chr01:6300000-6350000	0.976153	0.968652	0.914692	0.970079	0.993631	0.949447	0.951104	0.981073	0.976415
chr01:6500000-6550000	0.916376	0.975779	0.961672	0.948097	0.916667	0.958188	0.934256	0.933798	0.944444
chr01:6850000-6900000	0.960177	0.932166	0.955654	0.918322	0.934978	0.947137	0.99117	0.925764	0.933775
chr01:6900000-6950000	0.981707	0.964392	0.972136	0.975904	0.951807	0.964286	0.975758	0.978462	0.969325
chr01:6950000-7000000	0.958409	0.935897	0.9566	0.967568	0.945848	0.972376	0.935599	0.966851	0.940541
chr01:7150000-7200000	0.957303	0.977528	0.979638	0.977477	0.976905	0.988764	0.944072	0.954338	0.96789
chr01:7200000-7250000	0.931962	0.943574	0.921384	0.926282	0.973059	0.91746	0.925984	0.944532	0.943396
chr01:7250000-7300000	0.966427	0.966427	0.973558	0.988038	0.970149	0.946341	0.997561	0.956416	0.978261
chr01:7300000-7350000	0.967419	0.969697	0.97733	0.987374	0.984887	0.964467	0.985149	0.970149	0.972637
chr01:7350000-7400000	0.977661	0.978339	0.980075	0.971883	0.965044	0.96402	0.97037	0.967213	0.956843
chr01:7400000-7450000	0.946565	0.92132	0.959494	0.974555	0.969466	0.974619	0.969543	0.97201	0.972152
chr01:7450000-7500000	0.986072	0.98338	0.994382	0.986072	0.997207	0.977839	0.997222	0.994429	0.985955
chr01:7500000-7550000	0.951952	0.964912	0.967359	0.975309	0.940299	0.973761	0.944928	0.932749	0.941349
chr01:7550000-7600000	0.977612	0.960298	0.962779	0.972705	0.965261	0.98995	0.987593	0.9825	0.965261
chr01:7600000-7650000	0.895942	0.924076	0.860759	0.895005	0.945191	0.931313	0.911735	0.935025	0.92515
chr01:7650000-7700000	0.939675	0.958333	0.902326	0.941995	0.948598	0.939535	0.941995	0.950935	0.909722
chr01:7700000-7750000	0.941452	0.947368	0.920091	0.97669	0.995402	0.983721	0.951724	0.967667	0.977011
chr01:7750000-7800000	0.960714	0.924296	0.853832	0.937833	0.874558	0.850953	0.938811	0.863398	0.944828
chr01:7850000-7900000	0.934884	0.912088	0.922737	0.907692	0.932584	0.890591	0.892544	0.938326	0.914847
chr01:9350000-9400000	0.960461	0.949346	0.921536	0.962233	0.936772	0.947107	0.945724	0.945902	0.965174
chr01:9400000-9450000	0.944444	0.931354	0.959184	0.918063	0.866792	0.926199	0.890538	0.922222	0.924632
chr01:9450000-9500000	0.893661	0.884462	0.922607	0.895792	0.928425	0.863095	0.938272	0.922311	0.91018
chr01:9500000-9550000	0.939058	0.891534	0.949333	0.969863	0.914601	0.942149	0.903846	0.926686	0.968254
chr01:9550000-9600000	0.955752	0.962633	0.982206	0.930851	0.943636	0.969858	0.957371	0.958707	0.978417
chr01:9600000-9650000	0.951705	0.936111	0.850416	0.948864	0.920455	0.914286	0.911932	0.919075	0.938028
chr01:9650000-9700000	0.948485	0.981982	0.951807	0.984985	0.936937	0.978979	0.960961	0.966967	0.972973
chr01:9700000-9750000	0.95585	0.95585	0.955752	0.977925	0.942605	0.935982	0.960177	0.969095	0.977925
chr01:9750000-9800000	0.995556	1	0.986547	0.98434	0.990847	0.949002	0.993182	1	0.997768
chr01:9850000-9900000	0.985795	0.988604	0.971671	1	0.99711	0.991477	0.997191	0.985755	1
chr01:9900000-9950000	0.940529	0.936264	0.947253	0.969231	0.95122	0.913717	0.962555	0.971175	0.936264
chr02:100000-150000	0.962145	0.921384	0.928125	0.965625	0.971698	0.908517	0.914826	0.96875	0.943574
chr02:1000000-1050000	0.964968	0.984076	0.968153	0.971338	0.955414	0.942675	1	0.958599	1
chr02:1050000-1100000	0.978328	0.976331	0.978528	0.996923	0.993789	0.957576	1	0.996997	0.984663
chr02:1100000-1150000	0.850299	0.939759	0.904192	0.879518	0.975904	0.916168	0.952096	0.855422	0.94012
chr02:11200000-11250000	0.929577	0.96988	0.977688	0.937751	0.963489	0.987952	0.977956	0.9499	0.97379
chr02:11350000-11400000	0.926445	0.924269	0.928447	0.89547	0.916961	0.891228	0.932642	0.945993	0.910995
chr02:11400000-11450000	0.919217	0.887376	0.920343	0.915648	0.927429	0.876377	0.909535	0.860806	0.930233
chr02:11650000-11700000	0.963934	0.974194	0.952542	0.964968	0.967742	0.980392	0.974277	0.955128	0.942308
chr02:11700000-11750000	0.920236	0.887283	0.901449	0.901734	0.928047	0.910384	0.865607	0.910557	0.921316
chr02:12000000-12050000	0.948052	0.950324	0.920086	0.952484	0.971678	0.950431	0.974138	0.938998	0.928879
chr02:12050000-12100000	0.908367	0.972222	0.913131	0.944334	0.938776	0.901575	0.934394	0.908367	0.948718
chr02:12350000-12400000	0.940574	0.89243	0.93988	0.928994	0.916	0.88024	0.889336	0.896208	0.914683
chr02:12450000-12500000	0.908851	0.905512	0.923885	0.927152	0.957503	0.90352	0.918848	0.941099	0.950131
chr02:12550000-12600000	0.913919	0.858195	0.924632	0.958559	0.932264	0.958182	0.942549	0.934066	0.890265
chr02:12700000-12750000	0.9	0.908397	0.880368	0.859133	0.951713	0.912442	0.932927	0.916667	0.938556
chr02:12750000-12800000	0.914687	0.917635	0.925453	0.906904	0.947146	0.925566	0.927673	0.949134	0.904008
chr02:12850000-12900000	0.922945	0.924658	0.925734	0.929795	0.948542	0.962585	0.938356	0.872414	0.916667
chr02:13150000-13200000	0.88342	0.901299	0.907216	0.9225	0.877333	0.884712	0.8875	0.890625	0.898477
chr02:13300000-13350000	0.880859	0.880769	0.882012	0.903661	0.902344	0.878846	0.911025	0.876448	0.88632
chr02:14850000-14900000	0.883754	0.895543	0.898329	0.905028	0.9039	0.909471	0.865922	0.921897	0.930362
chr02:14950000-15000000	0.973475	0.965789	0.865789	0.92876	0.984252	0.934383	0.967391	0.910761	0.979003
chr02:150000-200000	0.969274	0.97832	0.92623	0.978378	0.974719	0.925414	0.97832	0.924119	0.942308
chr02:15150000-15200000	0.949495	0.934673	0.926209	0.929293	0.935733	0.891414	0.90201	0.964103	0.972362
chr02:15200000-15250000	0.939252	0.956589	0.934681	0.932177	0.917317	0.900775	0.906687	0.947123	0.950156
chr02:15350000-15400000	0.95302	0.981967	0.894992	0.929624	0.922056	0.896607	0.897227	0.871499	0.877483
chr02:15450000-15500000	0.973251	0.987805	0.968487	0.985597	0.977035	0.957746	0.977956	0.960084	0.991903
chr02:15650000-15700000	0.918288	0.970703	0.92955	0.964844	0.894325	0.945205	0.900391	0.905512	0.897087
chr02:15750000-15800000	0.89694	0.928797	0.877971	0.917852	0.91129	0.884494	0.87619	0.917591	0.938291
chr02:15800000-15850000	0.962865	0.910082	0.888889	0.903896	0.949861	0.907268	0.953488	0.890585	0.930233
chr02:15950000-16000000	0.910526	0.918848	0.894602	0.907162	0.890374	0.883544	0.893506	0.860526	0.877551
chr02:16000000-16050000	0.895372	0.903922	0.941048	0.926641	0.856287	0.926214	0.914046	0.896761	0.910816
chr02:16050000-16100000	0.902284	0.909646	0.925153	0.887942	0.919376	0.905983	0.855247	0.928571	0.865929
chr02:16100000-16150000	0.877419	0.888655	0.913232	0.932489	0.889371	0.910448	0.893305	0.914712	0.90625
chr02:16150000-16200000	0.948655	0.985366	0.939904	0.963768	0.949153	0.939904	0.983133	0.932039	0.961631
chr02:16200000-16250000	0.945755	0.927739	0.86385	0.971496	0.940618	0.940758	0.940898	0.917453	0.950588
chr02:19250000-19300000	0.941176	0.952663	0.946588	0.979104	0.957958	0.952381	0.9375	0.952663	0.927928
chr02:19600000-19650000	0.942346	0.958333	0.887526	0.94501	0.971014	0.901354	0.95102	0.949799	0.945122
chr02:200000-250000	0.970779	0.980198	0.971154	0.939103	0.983713	0.963455	0.976898	0.958466	0.957929
chr02:2100000-2150000	0.960674	0.961003	0.980663	0.947368	0.977716	0.96648	0.964187	0.961003	0.955923
chr02:21150000-21200000	0.919395	0.885417	0.890547	0.889706	0.890052	0.878109	0.915601	0.896552	0.861985
chr02:21200000-21250000	0.892608	0.924451	0.917367	0.909091	0.898592	0.877437	0.872222	0.909597	0.889043
chr02:21300000-21350000	0.944591	0.895408	0.953368	0.962963	0.970976	0.941026	0.948586	0.958442	0.946429
chr02:21450000-21500000	0.981859	0.975446	0.926503	0.986517	0.979499	0.976798	0.997696	0.981132	0.978417
chr02:21500000-21550000	0.878788	0.872685	0.87963	0.866667	0.976471	0.965358	0.953811	0.955294	0.888889
chr02:21550000-21600000	0.93178	0.890183	0.933333	0.923461	0.935	0.898502	0.921405	0.895973	0.936772
chr02:21750000-21800000	0.908681	0.919463	0.897351	0.925373	0.888506	0.929054	0.944944	0.914845	0.923864
chr02:21900000-21950000	0.892168	0.904459	0.890643	0.943169	0.951381	0.945434	0.959025	0.93953	0.873051
chr02:22000000-22050000	0.90011	0.934138	0.86681	0.923581	0.915033	0.895587	0.911514	0.902902	0.902626
chr02:22150000-22200000	0.929066	0.875591	0.886441	0.914791	0.898451	0.880452	0.884817	0.90939	0.910569
chr02:22200000-22250000	0.979381	0.975904	0.971944	0.971074	0.974843	0.956967	0.974	0.971487	0.977505
chr02:22250000-22300000	0.925714	0.94382	0.94382	0.929155	0.94382	0.924119	0.967391	0.915966	0.940217
chr02:22300000-22350000	0.969892	0.980645	0.944812	0.934043	0.991285	0.926566	0.917391	0.974082	0.932755
chr02:22350000-22400000	0.92809	0.926009	0.934685	0.91704	0.970917	0.90991	0.957399	0.91236	0.93228
chr02:22400000-22450000	0.994681	1	0.983471	0.986486	0.982323	0.933511	0.992386	0.989189	0.997326
chr02:22450000-22500000	0.988658	0.932971	0.976059	0.97989	0.973684	0.974638	0.963031	0.976321	0.978062
chr02:22500000-22550000	0.908784	0.911811	0.941374	0.91806	0.951049	0.899007	0.895833	0.941957	0.962901
chr02:22550000-22600000	0.951807	0.963952	0.942282	0.870494	0.95896	0.949401	0.947861	0.930518	0.950667
chr02:22650000-22700000	0.931116	0.970149	0.956098	0.958333	0.965854	0.932854	0.96368	0.967901	0.92654
chr02:22850000-22900000	0.964789	0.97193	0.958333	0.979167	0.96875	0.958333	0.972125	0.979167	0.958333
chr02:26500000-26550000	0.874074	0.987132	0.972119	0.885609	0.922222	0.928177	0.927778	0.985213	0.976059
chr02:26550000-26600000	0.873614	0.90393	0.956332	0.883002	0.937788	0.862613	0.868085	0.917031	0.87931
chr02:26600000-26650000	0.90709	0.888112	0.932854	0.893519	0.896465	0.850117	0.907543	0.912409	0.92029
chr02:26650000-26700000	0.883212	0.918605	0.94186	0.912409	0.93314	0.942029	0.940233	0.94032	0.94186
chr02:26750000-26800000	0.942505	0.972	0.963855	0.931393	0.92016	0.910714	0.950298	0.949495	0.942913
chr02:26800000-26850000	0.920304	0.897143	0.92	0.89272	0.928437	0.914019	0.897921	0.926357	0.933712
chr02:26850000-26900000	0.946588	0.894118	0.867036	0.869565	0.867435	0.878531	0.873278	0.860465	0.877841
chr02:26950000-27000000	0.889371	0.969631	0.922078	0.906522	0.913232	0.880952	0.913232	0.869848	0.88121
chr02:27100000-27150000	0.926259	0.987085	0.890311	0.921389	0.946197	0.967568	0.941499	0.967391	0.959484
chr02:27150000-27200000	0.945724	0.996711	0.950413	0.895349	0.945183	0.951827	0.932343	0.980198	1
chr02:27350000-27400000	0.970455	0.873614	0.957589	0.960784	0.970252	0.964444	0.944568	0.859341	0.869955
chr02:27700000-27750000	0.938242	0.881797	0.947991	0.983294	0.99284	0.969194	0.981087	0.862559	0.864608
chr02:28250000-28300000	0.89196	0.942211	0.915212	0.889724	0.913706	0.893564	0.904282	0.895939	0.889447
chr02:28300000-28350000	0.971867	0.936548	0.933842	0.941624	0.965879	0.961832	0.946701	0.951531	0.949109
chr02:28350000-28400000	0.946809	0.925043	0.945035	0.920204	0.892857	0.881557	0.890203	0.905172	0.888136
chr02:28450000-28500000	0.96817	0.968421	0.973262	0.953425	0.895442	0.954178	0.909091	0.967033	0.978836
chr02:28600000-28650000	0.922566	0.919037	0.89339	0.893939	0.932166	0.87931	0.882979	0.879828	0.861111
chr02:2950000-3000000	0.970703	0.990301	0.903	0.988224	0.962129	0.975143	0.955357	0.983952	0.990253
chr02:29600000-29650000	0.912644	0.928251	0.906606	0.956416	0.988152	0.919811	0.952381	0.875862	0.919169
chr02:29650000-29700000	0.918567	0.880645	0.918138	0.890879	0.882545	0.933544	0.879808	0.914191	0.873377
chr02:29700000-29750000	0.987207	0.982684	0.946581	0.963441	0.978541	0.933902	0.965957	0.926724	0.933045
chr02:29750000-29800000	0.961003	0.910864	0.963788	0.922006	0.95493	0.94429	0.908078	0.922006	0.94429
chr02:29800000-29850000	0.984556	0.96124	0.965184	0.959302	0.984344	0.957611	0.986434	0.959538	0.978805
chr02:29850000-29900000	0.964856	0.923077	0.930599	0.917722	0.930159	0.918239	0.943038	0.968454	0.962145
chr02:29900000-29950000	0.907489	0.95	0.899782	0.922395	0.932462	0.901532	0.965217	0.908696	0.914474
chr02:29950000-30000000	0.916667	0.876068	0.901499	0.891068	0.903226	0.91453	0.862069	0.897436	0.865096
chr02:30050000-30100000	0.958678	0.950139	0.983516	0.927978	0.980663	0.964286	0.978022	0.972376	0.961219
chr02:30100000-30150000	0.965812	0.880342	0.991597	0.961864	0.909091	0.894515	0.911017	0.961864	0.949153
chr02:30200000-30250000	0.881159	0.884507	0.897727	0.911932	0.882698	0.877143	0.883721	0.906977	0.921965
chr02:30250000-30300000	0.963265	0.954887	0.950192	0.933594	0.946939	0.950192	0.959839	0.97619	0.930233
chr02:30300000-30350000	0.911565	0.921769	0.962585	0.921769	0.97619	0.914966	0.94898	0.894558	0.901361
chr02:30500000-30550000	0.926991	0.962555	0.86755	0.931111	0.97351	0.915556	0.973034	0.881696	0.927152
chr02:31200000-31250000	0.982592	0.967118	0.933333	0.95229	0.971154	0.962477	0.973435	0.947368	0.908918
chr02:31250000-31300000	0.876133	0.894578	0.909639	0.930514	0.963636	0.937126	0.913433	0.913174	0.874627
chr02:31400000-31450000	0.933661	0.978155	0.978155	0.977833	0.985075	0.966019	0.995146	0.945813	0.966019
chr02:31450000-31500000	0.960094	0.960094	0.971897	0.964953	0.97669	0.965358	0.971831	0.951163	0.951501
chr02:31500000-31550000	0.959288	0.989822	0.974555	0.946154	0.997449	0.992366	0.954315	0.979644	0.984694
chr02:3250000-3300000	0.988235	0.965116	0.94186	0.935294	0.964912	0.953216	0.941176	0.958084	0.976471
chr02:32550000-32600000	0.912713	0.924419	0.956767	0.943289	0.941509	0.964218	0.954631	0.933981	0.93609
chr02:32600000-32650000	0.938689	0.969828	0.947146	0.948276	0.978587	0.929019	0.963597	0.944444	0.927536
chr02:32650000-32700000	0.960961	0.979472	0.973837	0.938596	0.991176	0.955224	0.979592	0.984894	0.913433
chr02:32700000-32750000	0.954098	0.94586	0.894904	0.913462	0.937705	0.923077	0.95082	0.933775	0.955414
chr02:32750000-32800000	0.881356	0.86059	0.888283	0.909348	0.894587	0.861413	0.89071	0.893557	0.951009
chr02:32800000-32850000	0.894737	0.953411	0.92053	0.948187	0.943396	0.883914	0.916528	0.927512	0.925926
chr02:32850000-32900000	0.941176	0.971098	0.938224	0.978764	0.951644	0.953757	0.973025	0.963391	0.971042
chr02:32900000-32950000	0.942257	0.907652	0.929134	0.92126	0.934959	0.918635	0.936842	0.923885	0.944882
chr02:33400000-33450000	0.948956	0.953917	0.947489	0.972093	0.983834	0.993151	0.993072	0.983796	0.965358
chr02:33450000-33500000	0.928731	0.930958	0.962138	0.951111	0.951002	0.937639	0.979775	0.977728	0.895323
chr02:3350000-3400000	0.992268	0.979221	0.96875	0.984576	0.976253	0.963636	0.973684	0.935897	0.966234
chr02:35500000-35550000	0.95057	0.942966	0.942966	0.971223	0.977099	0.973485	0.981061	0.952381	0.985612
chr02:35550000-35600000	0.949721	0.941504	0.97493	0.929972	0.951705	0.924791	0.966292	0.935933	0.910864
chr02:3750000-3800000	0.991597	1	0.941176	0.983193	0.991525	0.97479	1	0.957983	0.991597
chr02:3950000-4000000	0.959596	0.919598	0.946578	0.980263	0.973554	0.945724	0.946218	0.986799	0.981848
chr02:4050000-4100000	0.963415	0.916667	0.993939	0.957055	0.91411	0.89759	0.969136	0.987805	1
chr02:4250000-4300000	0.913907	0.919565	0.940789	0.901124	0.961969	0.931567	0.932609	0.911565	0.947368
chr02:50000-100000	0.971204	0.96063	0.963351	0.994792	0.94517	1	0.997375	0.917313	0.924675
chr02:5100000-5150000	0.966667	0.975684	0.960366	0.981538	0.990854	0.921212	0.993884	0.957576	0.963636
chr02:5150000-5200000	0.969631	0.978166	0.938998	0.993464	0.965293	0.982684	0.954348	0.986784	0.973913
chr02:5200000-5250000	0.996564	0.986395	0.949833	0.983051	0.965035	0.996644	0.963211	0.99322	0.966102
chr02:5250000-5300000	0.942529	0.970252	0.974771	0.951501	0.997696	0.917431	1	0.935335	0.937931
chr02:5300000-5350000	0.981366	0.978852	0.965732	0.984802	0.975385	0.972892	0.98494	0.960245	0.969789
chr02:5400000-5450000	0.897959	0.894949	0.887984	0.883673	0.961538	0.923077	0.925253	0.900407	0.912955
chr02:5650000-5700000	0.963287	0.922942	0.95122	0.977586	0.991213	0.894281	0.961806	0.941379	0.912069
chr02:5700000-5750000	0.937947	0.966667	0.971429	0.983294	0.973747	0.97619	0.95	0.961722	0.966587
chr02:5750000-5800000	0.925311	0.893443	0.915811	0.985417	0.970954	0.9625	0.95723	0.985567	0.932238
chr02:5800000-5850000	0.976401	0.950581	0.979351	0.9941	0.958944	0.959064	0.938235	0.95614	0.917647
chr02:6650000-6700000	0.964646	0.962687	0.987374	0.955112	0.961929	0.957711	0.949239	0.947631	0.962121
chr02:6750000-6800000	0.990418	0.95054	0.980961	0.986619	0.993596	0.992939	0.948029	0.975309	0.904541
chr02:6950000-7000000	0.984252	0.96063	0.96063	1	0.976378	0.976378	0.96063	0.968504	0.96063
chr02:7150000-7200000	0.963928	0.952381	0.897704	0.914761	0.962185	0.888224	0.930041	0.953684	0.946058
chr02:7250000-7300000	0.973333	0.966667	0.942478	0.973392	0.951327	0.935841	0.986726	0.962306	0.964523
chr02:7300000-7350000	0.969849	0.993333	0.968491	0.986622	0.974916	0.976705	0.966777	0.988014	0.981697
chr02:7350000-7400000	0.887689	0.865815	0.860841	0.957609	0.929348	0.928495	0.919063	0.93129	0.915957
chr02:750000-800000	0.97479	0.97992	0.988	0.995918	1	0.995935	1	1	0.97619
chr02:7750000-7800000	0.983607	0.972403	0.925497	0.969355	0.998358	0.956311	0.956594	0.97411	0.960526
chr02:7900000-7950000	0.92069	0.894737	0.862069	0.904555	0.941781	0.933481	0.923251	0.95027	0.930233
chr02:800000-850000	0.936471	0.926606	0.94213	0.943262	0.948598	0.942263	0.908879	0.939675	0.917258
chr02:850000-900000	0.891892	0.956693	0.963855	0.961977	0.972441	0.957854	0.992063	0.984436	0.968872
chr02:900000-950000	0.929961	0.964	0.992248	0.988593	0.961089	0.984436	0.971888	0.988327	0.992248
chr03:1000000-1050000	0.916849	0.941558	0.91886	0.939262	0.958696	0.924406	0.95671	0.967249	0.950216
chr03:10350000-10400000	0.881306	0.890855	0.908815	0.899705	0.910448	0.911043	0.908555	0.887195	0.908555
chr03:1050000-1100000	0.885106	0.902128	0.944681	0.965957	0.965957	0.935622	0.923077	0.906383	0.932203
chr03:10500000-10550000	0.958692	0.926421	0.956449	0.939236	0.976109	0.965812	0.957699	0.944541	0.945
chr03:10550000-10600000	0.895	0.931034	0.942065	0.891688	0.964736	0.927861	0.962594	0.94802	0.94015
chr03:10600000-10650000	0.98533	0.992519	0.948403	0.969925	0.977667	0.970516	0.970443	0.930348	0.985112
chr03:10650000-10700000	0.950413	0.966667	0.967033	0.933884	0.977465	0.934247	0.936639	0.969014	0.967213
chr03:10700000-10750000	0.921933	0.890772	0.909944	0.90824	0.917308	0.916667	0.929104	0.890977	0.920904
chr03:10750000-10800000	0.920086	0.938144	0.95842	0.946612	0.924242	0.88866	0.911828	0.919753	0.950104
chr03:10800000-10850000	0.949339	0.954348	0.947826	0.965217	0.97807	0.956427	0.927632	0.947826	0.969298
chr03:10850000-10900000	0.906355	0.923077	0.976589	0.976589	0.962963	0.892977	0.919732	0.959866	0.93266
chr03:1100000-1150000	0.969152	0.931298	0.94697	0.952141	0.914081	0.933649	0.905437	0.964467	0.977099
chr03:1150000-1200000	0.935162	0.925926	0.92176	0.914425	0.938424	0.926829	0.931707	0.931818	0.913793
chr03:11550000-11600000	0.912214	0.934866	0.889313	0.930902	0.934615	0.885714	0.916031	0.883721	0.908222
chr03:11600000-11650000	0.92429	0.965409	0.899371	0.968553	0.990506	0.940252	0.965409	0.971698	0.905063
chr03:11750000-11800000	0.966216	0.954861	0.926174	0.949664	0.976109	0.986532	0.97973	0.973064	0.946309
chr03:11950000-12000000	0.900722	0.929066	0.893357	0.878735	0.90035	0.91958	0.901384	0.908146	0.863398
chr03:1200000-1250000	0.924335	0.965021	0.939076	0.938398	0.970213	0.927686	0.954262	0.961207	0.916667
chr03:12000000-12050000	0.944056	0.95814	0.965197	0.965197	0.976852	0.958333	0.976744	0.969907	0.958333
chr03:12050000-12100000	0.913146	0.912736	0.898585	0.907193	0.971014	0.961995	0.890187	0.856471	0.918794
chr03:12100000-12150000	0.918552	0.941043	0.945701	0.977324	0.968326	0.963719	0.959276	0.947964	0.959091
chr03:12150000-12200000	0.913607	0.958874	0.925275	0.941176	0.935982	0.893843	0.928416	0.892473	0.909664
chr03:12400000-12450000	0.981707	0.981308	0.960486	0.951662	0.978462	0.984756	0.984756	0.972477	0.900901
chr03:12450000-12500000	0.924399	0.951389	0.951049	0.906574	0.956835	0.951724	0.961806	0.965035	0.982206
chr03:12500000-12550000	0.955224	0.960199	0.912935	0.99005	0.9625	0.952736	0.967662	0.987562	0.922886
chr03:12550000-12600000	0.969171	0.971483	0.961315	0.916667	0.942913	0.950192	0.926641	0.957854	0.9
chr03:12650000-12700000	0.888614	0.885	0.8825	0.8775	0.874055	0.88	0.885287	0.876884	0.940447
chr03:12700000-12750000	0.958838	0.985782	0.960739	0.967963	0.952153	0.976415	0.954233	0.917062	0.962175
chr03:13900000-13950000	0.981964	0.966	0.962	0.98	0.985915	0.96	0.976	0.971944	0.958
chr03:1400000-1450000	0.948649	0.975871	0.962162	0.973046	0.991803	0.956522	0.991935	0.989101	0.989189
chr03:14000000-14050000	0.920561	0.928571	0.925408	0.924138	0.924829	0.901826	0.91344	0.928241	0.908046
chr03:1450000-1500000	0.966981	0.989214	0.91879	0.967341	0.982622	0.956723	0.971875	0.942948	0.976599
chr03:1500000-1550000	0.960199	0.986992	0.991922	0.965964	0.995106	0.956098	0.993496	0.974152	0.96769
chr03:1550000-1600000	1	1	1	1	1	0.994924	1	1	1
chr03:15600000-15650000	0.979592	0.992548	0.979592	0.966667	0.975535	0.975037	0.980363	0.97654	0.973723
chr03:15650000-15700000	0.981481	0.968037	0.966514	0.950565	0.984012	0.966565	0.991537	0.965374	0.958217
chr03:15700000-15750000	0.987342	0.973361	0.989733	0.958848	0.989669	0.979381	0.985597	0.983539	0.98152
chr03:15950000-16000000	0.956612	0.978558	0.893004	0.981366	0.961847	0.929524	0.930328	0.938492	0.896552
chr03:1600000-1650000	0.87027	0.968	0.959459	0.92973	0.964865	0.878378	0.983871	0.937838	0.930295
chr03:16000000-16050000	0.883333	0.8826	0.893004	0.91875	0.896907	0.870637	0.854806	0.904366	0.92562
chr03:16050000-16100000	0.919192	0.907115	0.888889	0.937255	0.939453	0.909962	0.952471	0.900778	0.912281
chr03:16100000-16150000	0.915761	0.913817	0.89932	0.906122	0.923077	0.911565	0.921409	0.896458	0.924761
chr03:16300000-16350000	0.945083	0.924242	0.959799	0.966837	0.952866	0.982346	0.941846	0.974326	0.878788
chr03:16450000-16500000	0.890449	0.877809	0.858166	0.917963	0.941345	0.859944	0.929972	0.888575	0.917135
chr03:16500000-16550000	0.932005	0.916667	0.914676	0.911494	0.953545	0.902357	0.858131	0.89881	0.915813
chr03:16550000-16600000	0.951036	0.961759	0.925094	0.947566	0.984877	0.925373	0.97757	0.977528	0.983019
chr03:1700000-1750000	0.958333	0.914062	0.919897	0.925258	0.981723	0.914286	0.928947	0.987147	0.915167
chr03:17500000-17550000	0.949821	0.94849	0.964029	0.931338	0.985481	0.854093	0.944144	0.974545	0.972973
chr03:17550000-17600000	0.968	0.926868	0.951923	0.953376	0.944895	0.91866	0.916933	0.9568	0.956938
chr03:17600000-17650000	0.90099	0.922705	0.885057	0.898387	0.922953	0.927302	0.930645	0.93871	0.911147
chr03:17650000-17700000	0.915644	0.915757	0.941267	0.921507	0.903785	0.930982	0.893846	0.888889	0.878086
chr03:17700000-17750000	0.888601	0.905371	0.851282	0.880407	0.945736	0.910256	0.954198	0.904884	0.854962
chr03:17800000-17850000	0.929825	0.932039	0.926499	0.926923	0.964912	0.928295	0.951644	0.957692	0.930368
chr03:1950000-2000000	0.919192	0.99308	0.97973	0.97931	0.978947	0.97973	0.983108	0.949495	0.989655
chr03:2000000-2050000	0.899796	0.896406	0.931818	0.943633	0.96383	0.927686	0.928131	0.930672	0.911523
chr03:22400000-22450000	0.907121	0.938367	0.951863	0.951713	0.90169	0.894009	0.892473	0.926101	0.93865
chr03:22450000-22500000	0.909496	0.922619	0.893586	0.92722	0.930267	0.905325	0.87145	0.856509	0.86627
chr03:22800000-22850000	0.875475	0.894118	0.850049	0.868269	0.871976	0.898322	0.876329	0.886922	0.903475
chr03:22850000-22900000	0.948333	0.945092	0.927032	0.950331	0.956954	0.937086	0.968543	0.973109	0.939496
chr03:22900000-22950000	0.888631	0.873589	0.854545	0.884259	0.895683	0.87291	0.866071	0.852194	0.868391
chr03:22950000-23000000	0.97	0.904	0.958167	0.95069	0.959596	0.926295	0.922311	0.969512	0.88755
chr03:23000000-23050000	0.958445	0.924802	0.940711	0.910053	0.94	0.914135	0.933333	0.969536	0.956291
chr03:23450000-23500000	0.967239	0.953125	0.941915	0.890282	0.930599	0.917445	0.947287	0.945736	0.86072
chr03:2350000-2400000	0.941392	0.985348	0.96337	0.982143	0.856643	0.978417	0.935943	0.910448	0.913978
chr03:23650000-23700000	0.980583	0.930645	0.934102	0.933333	0.929766	0.965232	0.93	0.959933	0.973684
chr03:23700000-23750000	0.876494	0.948752	0.94695	0.909449	0.933246	0.90933	0.951123	0.914361	0.927632
chr03:23900000-23950000	0.912966	0.943363	0.945518	0.975737	0.961062	0.971831	0.949477	0.961938	0.931818
chr03:24150000-24200000	0.934066	0.981481	0.95288	0.965969	0.881579	0.902813	0.927461	0.905941	0.946524
chr03:24200000-24250000	0.957115	0.943503	0.947467	0.945489	0.963671	0.893939	0.947566	0.960302	0.966165
chr03:24250000-24300000	0.971761	0.975083	0.986689	0.978369	0.978297	0.988372	0.990033	0.990033	0.963455
chr03:24300000-24350000	0.919656	0.90268	0.934192	0.935393	0.98	0.93007	0.912011	0.950355	0.922861
chr03:24350000-24400000	0.94026	0.945153	0.937817	0.891026	0.956577	0.899872	0.915297	0.93299	0.941624
chr03:24400000-24450000	0.952577	0.971193	0.960905	0.946502	0.916667	0.954733	0.927984	0.975207	0.987654
chr03:24450000-24500000	0.943888	0.967936	1	0.975952	0.98364	0.963928	0.96994	0.923848	0.969819
chr03:24500000-24550000	0.960396	0.953317	0.960976	0.934146	0.964557	0.931204	0.965602	0.970588	0.934307
chr03:24550000-24600000	0.956159	0.974843	0.970149	0.97921	1	0.973251	0.960905	0.973196	0.977366
chr03:24600000-24650000	0.929664	0.911315	0.960245	0.92378	0.966258	0.926829	0.911315	0.905199	0.889908
chr03:24650000-24700000	0.971275	0.969589	0.94086	0.958258	0.964664	0.905694	0.950178	0.933929	0.976786
chr03:24750000-24800000	0.945455	0.899209	0.92549	0.979879	0.948387	0.948617	0.960938	0.973948	0.935872
chr03:24800000-24850000	0.976959	0.94921	0.981504	0.976136	0.959302	0.96829	0.961628	0.993015	0.989374
chr03:24850000-24900000	0.915119	0.922078	0.92973	0.930052	0.943978	0.875969	0.890667	0.918033	0.894459
chr03:25050000-25100000	0.921368	0.918228	0.915371	0.917369	0.938356	0.928453	0.909244	0.941581	0.952462
chr03:25150000-25200000	0.896341	0.910828	0.858824	0.929487	0.937107	0.933735	0.883117	0.916667	0.944444
chr03:2550000-2600000	0.970696	0.919414	0.945652	0.963899	1	0.892989	0.988848	0.931408	0.963768
chr03:26800000-26850000	0.90566	0.92437	0.903879	0.885762	0.946218	0.932119	0.9375	0.940577	0.924623
chr03:26850000-26900000	0.983923	0.96038	0.970126	0.958333	0.968203	0.966561	0.916404	0.910256	0.934817
chr03:26950000-27000000	0.941767	0.973948	0.966203	0.980198	0.917695	0.948413	0.974257	0.99004	0.976096
chr03:2700000-2750000	0.99734	0.974093	0.991957	0.97319	0.997297	0.987013	0.992167	0.994695	0.989501
chr03:27000000-27050000	0.953566	0.969005	0.975248	0.968903	0.97351	0.985075	0.95106	0.938944	0.980583
chr03:27050000-27100000	0.943878	0.974684	0.954545	0.977273	0.972081	0.954545	0.974747	0.982051	0.949367
chr03:27100000-27150000	0.987261	1	1	1	0.996815	0.99375	1	1	1
chr03:27300000-27350000	0.951456	0.940618	0.916473	0.990453	0.988235	0.969767	0.97669	0.973684	0.978824
chr03:27350000-27400000	0.985876	0.974648	0.923944	0.966102	0.95493	0.932394	0.95493	0.966197	0.960452
chr03:27550000-27600000	0.98227	0.992908	0.935943	0.975694	0.957447	0.964539	0.961938	0.975177	0.954861
chr03:27650000-27700000	0.95112	0.89613	0.934426	0.918367	0.96281	0.924797	0.95935	0.923395	0.932927
chr03:27700000-27750000	0.988304	0.974952	0.984615	0.965251	0.926782	0.885437	0.895954	0.932171	0.901354
chr03:27750000-27800000	0.957447	0.964844	0.957031	0.969112	0.897485	0.870656	0.888247	0.940039	0.93295
chr03:27800000-27850000	0.94359	0.920918	0.870229	0.966921	0.987277	0.966921	0.877863	0.974555	0.941327
chr03:27850000-27900000	0.970899	0.961644	0.92246	0.948649	0.949198	0.894459	0.921466	0.925532	0.944149
chr03:2800000-2850000	0.971963	0.917647	0.966154	0.931548	0.917933	0.925072	0.905172	0.925926	0.949102
chr03:28000000-28050000	0.95283	0.996951	0.987342	0.987805	0.990909	0.984326	0.981707	0.981763	0.990826
chr03:28050000-28100000	0.946309	0.957684	0.938462	0.955357	0.964365	0.92779	0.941704	0.93819	0.925439
chr03:28100000-28150000	0.989091	0.992727	1	0.978182	0.992754	0.978182	0.956204	1	0.996364
chr03:28150000-28200000	0.985748	0.973872	0.988318	0.945755	0.97136	0.948113	0.985915	0.950935	0.9642
chr03:28200000-28250000	0.880519	0.903553	0.915601	0.954082	0.941953	0.869898	0.917098	0.938619	0.912596
chr03:28250000-28300000	0.946015	0.953608	0.943878	0.921053	0.943299	0.912821	0.963636	0.963731	0.941333
chr03:28300000-28350000	0.956204	1	0.973366	0.973934	0.980998	0.973934	0.961259	0.990499	0.981043
chr03:28350000-28400000	0.989583	0.983333	0.989583	0.989562	0.997895	0.985447	1	0.970894	0.981289
chr03:28400000-28450000	0.972803	0.941423	0.970711	0.970711	0.997908	0.943515	0.947699	0.949474	0.926778
chr03:28450000-28500000	0.941748	0.948718	0.92926	0.996753	0.990164	0.964286	0.977419	0.944079	0.964286
chr03:2850000-2900000	0.937255	0.909804	0.959016	0.910506	0.921569	0.910506	0.881481	0.874016	0.910156
chr03:28500000-28550000	0.958225	0.87013	0.958763	0.915567	0.924282	0.854497	0.921053	0.935829	0.938462
chr03:28550000-28600000	0.992982	0.99654	0.962069	0.982877	0.967972	0.976431	0.954545	0.976351	0.975862
chr03:2900000-2950000	0.89008	0.89071	0.905914	0.927614	0.93634	0.87037	0.939153	0.927577	0.875332
chr03:3050000-3100000	0.94958	0.931232	0.928367	0.900285	0.919771	0.867232	0.908832	0.902857	0.912921
chr03:31150000-31200000	0.96	0.964052	0.973856	0.963211	0.983713	0.973244	0.963696	0.97973	0.967105
chr03:31200000-31250000	0.975694	0.944444	0.966216	0.99	0.910345	0.92163	0.913043	0.976821	0.986755
chr03:31450000-31500000	0.947644	0.984416	0.981818	0.989529	0.966146	0.98961	0.984293	0.986945	0.976501
chr03:3150000-3200000	0.976744	0.934177	0.957286	0.925831	0.969152	0.917098	1	0.957071	0.974555
chr03:31500000-31550000	0.983444	0.986928	0.960912	1	0.939597	0.932039	0.953795	0.973244	0.99661
chr03:31550000-31600000	0.908116	0.899853	0.929099	0.934114	0.882707	0.884334	0.916053	0.937313	0.91458
chr03:31600000-31650000	0.891599	0.899471	0.906166	0.913649	0.958209	0.919897	0.938303	0.919689	0.927419
chr03:31650000-31700000	0.97035	0.98374	0.994521	1	0.980663	0.98913	0.980926	0.991826	1
chr03:31700000-31750000	0.918768	0.947075	0.932796	0.918033	0.985507	0.905914	0.925	0.906593	0.928571
chr03:31750000-31800000	0.938104	0.906764	0.903285	0.940325	0.947177	0.942857	0.903461	0.913201	0.925319
chr03:31800000-31850000	0.937086	0.919355	0.940789	0.94822	0.918567	0.941176	0.916399	0.951613	0.94822
chr03:31850000-31900000	0.892934	0.908316	0.956522	0.969828	0.954148	0.96162	0.961207	0.954839	0.922414
chr03:32050000-32100000	0.96131	0.97006	0.923077	0.976401	0.946746	0.923304	0.930931	0.979351	0.976401
chr03:32100000-32150000	0.961364	0.948661	0.919643	0.914027	0.959184	0.910515	0.933036	0.936795	0.90625
chr03:32150000-32200000	0.977124	0.951299	0.941176	0.940397	0.92459	0.97411	0.941748	0.948052	0.983819
chr03:32300000-32350000	0.973822	0.875598	0.869767	0.889474	0.931937	0.918782	0.937198	0.940594	0.867647
chr03:32650000-32700000	0.962406	0.996169	0.929134	0.996255	0.95	0.984127	0.932836	0.962264	0.966038
chr03:32700000-32750000	0.898608	0.944554	0.920319	0.930556	0.906188	0.956	0.898406	0.932406	0.935091
chr03:32750000-32800000	0.922652	0.983516	0.911765	0.970238	0.944751	0.876923	0.916667	0.896907	0.899522
chr03:33350000-33400000	0.935233	0.984615	0.953368	0.948586	0.984576	0.938303	0.974359	0.976864	0.966495
chr03:33900000-33950000	0.956522	0.989744	0.971795	0.96144	0.934211	0.984496	0.931579	0.964103	0.982051
chr03:3450000-3500000	0.932153	0.911243	0.875371	0.899408	0.964392	0.99403	0.949555	0.929204	0.887906
chr03:3500000-3550000	0.917197	0.928082	0.981013	0.987097	0.947195	0.956522	0.958466	0.952978	0.984424
chr03:35750000-35800000	0.990588	0.995294	0.969267	0.997537	0.966903	0.955083	0.965937	0.964371	0.964706
chr03:35800000-35850000	0.963504	0.981818	0.943262	0.974729	0.955556	0.974729	0.960432	0.946809	0.971014
chr03:35850000-35900000	0.971831	0.995283	0.957944	0.990244	0.985294	0.962441	0.985366	0.934884	0.919811
chr03:35900000-35950000	0.955729	0.932367	0.919315	0.935567	0.963636	0.930412	0.930175	0.937811	0.915633
chr03:35950000-36000000	0.965217	0.986957	0.991304	0.986957	0.995614	0.956522	0.982609	0.969565	0.982609
chr03:3600000-3650000	0.942857	0.977143	0.88	0.962536	0.973529	0.937322	0.96	0.94	0.962857
chr03:36000000-36050000	0.882653	0.865633	0.925641	0.90932	0.921053	0.893827	0.897959	0.897756	0.900256
chr03:4000000-4050000	0.949896	0.970772	0.97286	0.964509	0.981092	0.953975	0.954071	0.97286	0.979123
chr03:4050000-4100000	0.963115	0.947826	0.90795	0.949153	0.958716	0.925764	0.917391	0.930131	0.902439
chr03:4150000-4200000	0.923077	0.983516	0.901099	0.950549	0.955556	0.928571	0.917582	0.923077	0.928177
chr03:4300000-4350000	0.909091	0.910615	0.975	0.978082	0.931507	0.901099	0.953297	0.958564	0.912921
chr03:4350000-4400000	0.95679	0.958763	0.950719	0.971253	0.963039	0.924025	0.960499	0.942387	0.977413
chr03:4450000-4500000	0.989744	0.95443	0.915816	0.976804	0.924812	0.972431	0.914141	0.976744	0.9825
chr03:4500000-4550000	0.931925	1	0.966443	0.961364	0.971963	0.964286	0.955814	0.950893	0.957111
chr03:4600000-4650000	0.976364	0.990991	0.963964	0.965766	0.97048	0.960217	0.970909	0.983725	0.971119
chr03:4650000-4700000	0.995807	0.948936	0.940928	0.950515	0.941545	0.924843	0.939959	0.968085	0.983402
chr03:4700000-4750000	0.950237	0.931604	0.86988	0.937046	0.931116	0.883178	0.897862	0.880096	0.929742
chr03:4750000-4800000	0.925926	0.962865	0.963824	0.94709	0.9437	0.97027	0.962667	0.983562	0.971576
chr03:4800000-4850000	0.992611	1	0.911111	0.995098	0.970516	0.995074	0.97561	0.995086	0.987745
chr03:4900000-4950000	0.908088	0.949814	0.891344	0.970696	0.946593	0.962547	0.925455	0.934664	0.96357
chr03:4950000-5000000	0.896471	0.901639	0.863109	0.89486	0.934732	0.867133	0.923611	0.884434	0.930556
chr03:5150000-5200000	0.986891	0.97786	0.986842	0.998113	0.954198	0.992634	0.953789	0.992537	0.987061
chr03:5200000-5250000	0.963964	0.977974	0.951542	0.96044	0.933628	0.953744	0.927473	0.927438	0.962637
chr03:5250000-5300000	0.940928	0.940426	0.963983	0.938559	0.947257	0.968354	0.965368	0.961945	0.970464
chr03:5300000-5350000	1	0.933333	0.938095	0.943128	0.937799	0.895735	0.895238	0.952607	0.942857
chr03:5350000-5400000	0.926702	0.914508	0.911458	0.963731	0.98939	0.968668	0.981627	0.968504	0.994737
chr03:550000-600000	0.895775	0.883008	0.977654	0.96338	0.974504	0.966574	0.980392	0.929775	0.983146
chr03:600000-650000	0.989091	0.95	0.982143	0.992727	0.982014	0.967626	0.989247	0.981818	0.982143
chr03:6100000-6150000	0.928205	0.97954	0.958656	0.932468	0.953003	0.940568	0.950777	0.920308	0.953728
chr03:6150000-6200000	0.931915	0.940239	0.916667	0.950893	0.882883	0.983936	0.901639	0.979675	0.97619
chr03:6200000-6250000	0.928571	0.987421	0.902821	0.954839	0.974026	0.987138	0.870662	0.949045	0.993548
chr03:650000-700000	0.916877	0.917476	0.978723	0.928395	0.916449	0.928571	0.925	0.930175	0.938424
chr03:6500000-6550000	0.911917	0.944444	0.905263	0.887435	0.897019	0.896465	0.864935	0.893401	0.90625
chr03:6550000-6600000	0.941026	0.8725	0.872818	0.9375	0.957071	0.914787	0.972431	0.967419	0.947761
chr03:6600000-6650000	0.933185	0.93018	0.861842	0.900648	0.92723	0.87965	0.891765	0.898383	0.90989
chr03:700000-750000	0.953405	0.989209	0.953571	0.964664	0.99278	0.974453	0.960854	0.925	0.956835
chr03:7000000-7050000	0.932331	0.976059	0.962121	0.969868	0.975379	0.960894	0.95514	0.958879	0.938433
chr03:7050000-7100000	0.971897	0.95814	0.893023	0.946136	0.872093	0.904651	0.902326	0.962791	0.974419
chr03:7450000-7500000	0.985663	0.952727	0.962264	0.947566	0.955056	0.929577	0.978648	0.964413	0.977695
chr03:750000-800000	0.982639	0.947917	0.954861	0.951389	0.944056	0.961806	0.934028	0.950355	0.940351
chr03:7550000-7600000	0.918322	0.931264	0.916115	0.975391	0.916115	0.971175	0.90989	0.909292	0.920879
chr03:7600000-7650000	0.939086	0.970803	0.921986	0.946565	0.945946	0.939547	0.938424	0.969697	0.955774
chr03:7650000-7700000	0.928074	0.970522	0.974943	0.972727	0.963218	0.931818	0.975	0.95338	0.951163
chr03:7700000-7750000	0.930676	0.930153	0.927959	0.931624	0.883478	0.925043	0.880342	0.898973	0.914676
chr03:7750000-7800000	0.989796	0.976109	0.899654	0.962838	0.910035	0.959322	0.962712	0.954386	0.955782
chr03:7800000-7850000	0.96044	0.943844	0.975664	0.959315	0.964045	0.96732	0.922747	0.945295	0.960954
chr03:7850000-7900000	0.912195	0.938611	0.930195	0.928115	0.931148	0.869775	0.925203	0.916933	0.865506
chr03:7900000-7950000	0.891051	0.947266	0.941748	0.982558	0.945098	0.955166	0.923529	0.951267	0.978558
chr03:7950000-8000000	0.935802	0.933174	0.951456	0.923261	0.964029	0.923077	0.942308	0.941176	0.935961
chr03:8000000-8050000	0.909924	0.912844	0.899848	0.92378	0.890578	0.899696	0.924357	0.91145	0.895296
chr03:8100000-8150000	0.964871	0.974713	0.958042	0.959459	0.97136	0.945824	0.935335	0.951163	0.968397
chr03:8150000-8200000	0.969014	0.955307	0.982353	0.971347	0.991202	0.962536	0.922857	0.959885	0.977011
chr03:900000-950000	0.97035	0.97035	0.981283	0.944	0.921622	0.96648	0.924324	0.970745	0.989501
chr03:950000-1000000	0.969136	0.930091	0.904025	0.962264	0.949843	0.952532	0.906832	0.937107	0.949686
chr04:100000-150000	0.939573	0.921522	0.900238	0.945562	0.951632	0.943396	0.941943	0.93128	0.955795
chr04:10750000-10800000	0.934146	0.923171	0.891065	0.910867	0.929182	0.888889	0.899878	0.904762	0.936585
chr04:11250000-11300000	0.948875	0.988258	0.912381	0.95098	0.958167	0.875486	0.956262	0.974257	0.923977
chr04:11300000-11350000	0.851598	0.895928	0.892202	0.891403	0.930876	0.88764	0.912844	0.942922	0.927602
chr04:12550000-12600000	0.913699	0.921088	0.951286	0.911958	0.929699	0.894947	0.909825	0.941489	0.91498
chr04:12600000-12650000	0.98617	0.960964	0.946809	0.936264	0.940987	0.968539	0.938606	0.968433	0.953333
chr04:12650000-12700000	0.978261	0.977518	0.955157	0.949045	0.89717	0.980995	0.881912	0.97385	0.964865
chr04:150000-200000	0.933871	0.939005	0.855072	0.897436	0.948553	0.889423	0.93109	0.940705	0.876603
chr04:16450000-16500000	0.919481	0.931398	0.939891	0.939394	0.908616	0.883838	0.890141	0.936508	0.934959
chr04:19150000-19200000	0.988981	0.924051	0.93038	0.980707	0.909574	0.957516	0.974937	0.970297	0.939297
chr04:19300000-19350000	0.975143	0.984906	0.986692	0.990476	0.971042	0.975472	0.98855	0.964083	0.965714
chr04:19350000-19400000	0.938424	0.943627	0.935644	0.931204	0.90099	0.925558	0.894866	0.975124	0.953771
chr04:19400000-19450000	0.939954	0.969767	0.983759	0.899314	0.929385	0.956621	0.961187	0.878719	0.882086
chr04:19450000-19500000	0.976378	0.994071	0.956693	0.944773	0.981744	0.972441	0.99802	0.996047	0.970414
chr04:19500000-19550000	0.975207	0.982192	0.987517	0.945205	0.976356	0.964335	0.960274	0.972106	0.959945
chr04:19550000-19600000	0.932039	0.920078	0.978641	0.897287	0.920388	0.893411	0.875244	0.929688	0.95155
chr04:19600000-19650000	0.955556	0.963437	0.966912	0.95709	0.985185	0.954212	0.972325	0.968519	0.97963
chr04:19650000-19700000	0.97931	0.972477	0.954023	0.956522	0.965438	0.933638	0.948598	0.962791	0.979405
chr04:19700000-19750000	0.945255	0.919614	0.908475	0.951724	0.92029	0.894558	0.870662	0.933566	0.94198
chr04:19750000-19800000	0.887814	0.913628	0.916512	0.957198	0.922156	0.907021	0.932821	0.911647	0.918095
chr04:19800000-19850000	0.918367	0.907591	0.91133	0.932787	0.92201	0.930195	0.898194	0.941077	0.920712
chr04:200000-250000	0.881978	0.869427	0.901899	0.926752	0.952229	0.91547	0.94391	0.911252	0.891547
chr04:20100000-20150000	0.975904	0.952719	0.97973	0.986456	0.970732	0.988152	0.958237	0.988688	0.966063
chr04:20150000-20200000	0.947189	0.905405	0.902156	0.905074	0.865997	0.868908	0.861614	0.910131	0.925
chr04:20250000-20300000	0.962076	0.970238	0.978175	0.948413	0.971831	0.966135	0.982143	0.950397	0.956349
chr04:20400000-20450000	0.971795	0.971795	0.969466	0.97954	0.951282	0.992347	0.964194	0.946565	0.97954
chr04:20450000-20500000	0.947273	0.978873	0.94614	0.971631	0.983456	0.912343	0.921986	0.962633	0.927305
chr04:20500000-20550000	0.994681	0.923759	0.928826	0.948399	0.991023	0.971631	0.985816	0.94849	0.957447
chr04:20550000-20600000	0.959786	0.967742	0.975806	0.989247	0.981132	0.973333	0.986631	0.978552	0.975741
chr04:20600000-20650000	0.957219	0.938489	0.963793	0.954625	0.966252	0.941278	0.931741	0.946918	0.890815
chr04:20650000-20700000	0.955923	0.937922	0.964912	0.944293	0.923288	0.941489	0.939153	0.960811	0.958445
chr04:20750000-20800000	0.934783	0.905172	0.866071	0.889381	0.897727	0.952484	0.938998	0.957684	0.9117
chr04:21500000-21550000	0.973196	0.979253	0.9499	0.962963	0.958246	0.944444	0.981744	0.95842	0.963928
chr04:21550000-21600000	0.929293	0.91875	0.921875	0.954839	0.900641	0.916409	0.882175	0.918033	0.896657
chr04:21600000-21650000	0.97971	0.983003	0.953216	0.940845	0.945869	0.980057	0.949008	0.945714	0.951567
chr04:21750000-21800000	0.903846	0.939103	0.913821	0.926045	0.91653	0.888889	0.881188	0.892628	0.883387
chr04:21800000-21850000	0.90495	0.920635	0.895874	0.937132	0.906561	0.891519	0.944444	0.951904	0.966403
chr04:21850000-21900000	0.99537	0.976959	0.986047	0.990783	1	0.97235	0.958525	0.990741	0.981481
chr04:22100000-22150000	0.930275	0.910369	0.947653	0.960345	0.886617	0.90106	0.881818	0.883303	0.916811
chr04:22150000-22200000	0.949333	0.954424	0.946381	0.978667	0.99729	0.968	0.97319	0.922252	0.972527
chr04:22200000-22250000	0.970684	0.970968	0.990291	0.974194	0.961415	0.954397	0.967846	0.970684	0.957655
chr04:22350000-22400000	0.941176	1	1	0.941176	1	1	1	0.941176	1
chr04:22550000-22600000	0.930233	0.893491	0.879518	0.934132	0.981818	0.928994	0.900585	0.916667	0.910714
chr04:23100000-23150000	0.953488	1	0.988506	0.988636	0.977273	0.988636	1	0.988636	0.965909
chr04:23150000-23200000	0.946341	0.973301	0.970944	0.924939	0.987893	0.949029	0.985366	0.961071	0.975728
chr04:23200000-23250000	0.973251	0.99177	0.967078	0.981443	0.991701	0.985597	0.983539	0.985597	0.985597
chr04:23250000-23300000	0.966216	0.922907	0.95045	0.959368	0.985981	0.960265	0.946667	0.960352	0.946429
chr04:23550000-23600000	0.990385	0.998081	0.975143	0.984615	0.990421	0.976879	0.998084	0.932821	0.957774
chr04:23600000-23650000	0.982906	0.963585	0.972067	0.913889	0.980337	0.949438	0.966387	0.941504	0.92437
chr04:23700000-23750000	0.954442	0.907658	0.925659	0.972912	0.875847	0.957303	0.901566	0.966216	0.98
chr04:23750000-23800000	0.969095	0.973626	0.960613	0.911063	0.960954	0.947939	0.966741	0.948775	0.947712
chr04:23850000-23900000	0.998667	0.993342	0.984231	0.990704	0.991758	0.984169	0.992095	0.920424	0.996026
chr04:24450000-24500000	0.940568	0.954082	0.930946	0.956298	0.909091	0.913706	0.931298	0.898477	0.938776
chr04:24500000-24550000	0.9875	1	0.991667	0.995816	0.979167	0.995833	0.974895	0.975	0.958333
chr04:24550000-24600000	0.938111	0.955414	0.967742	0.939103	0.903226	0.939873	0.926752	0.936909	0.936909
chr04:24600000-24650000	0.94362	0.95942	0.948424	0.982249	0.982353	0.963068	0.970238	0.944606	0.977143
chr04:24650000-24700000	0.972387	0.939922	0.908738	0.956778	0.960707	0.928016	0.95499	0.891519	0.899209
chr04:24750000-24800000	0.981579	0.973684	0.994764	0.984127	0.997275	0.979112	0.981675	0.986772	1
chr04:24800000-24850000	0.944724	0.939675	0.930788	0.940618	0.931373	0.881395	0.883495	0.906921	0.909739
chr04:24850000-24900000	0.933131	0.921687	0.884848	0.900602	0.984756	0.885542	0.966565	0.932722	0.890578
chr04:24950000-25000000	0.930481	0.943162	0.934513	0.893913	0.976577	0.947735	0.964664	0.943262	0.931937
chr04:250000-300000	0.930931	0.932253	0.950388	0.959459	0.974843	0.89927	0.914504	0.923077	0.927954
chr04:25000000-25050000	0.988131	0.991098	0.997033	0.997033	0.994065	0.997033	0.991098	0.985119	0.994065
chr04:25050000-25100000	0.932961	0.905759	0.918149	0.928832	0.920145	0.897297	0.92467	0.897345	0.88
chr04:25200000-25250000	0.977629	0.96875	0.935268	0.90625	0.952915	0.926174	0.975446	0.979911	0.96875
chr04:25350000-25400000	0.933333	1	0.87619	0.971429	0.980952	0.914286	0.961905	0.92381	0.923077
chr04:26300000-26350000	0.886364	0.914414	0.923423	0.890411	0.936937	0.906667	0.855204	0.863014	0.890411
chr04:27200000-27250000	0.990596	1	0.96732	0.981481	1	0.990741	0.987654	0.990446	0.993769
chr04:27250000-27300000	0.968831	0.950521	0.97416	0.958656	0.958115	0.979328	0.97416	0.984496	0.968992
chr04:28550000-28600000	0.962963	1	0.95941	0.97026	0.988889	0.948529	0.97048	0.948339	0.98524
chr04:28750000-28800000	0.965087	0.959184	0.972081	0.971722	0.982188	0.959079	0.97954	0.982097	0.934343
chr04:28850000-28900000	0.953125	0.944444	0.923963	0.9819	0.940476	0.908686	0.927928	0.927438	0.913832
chr04:28900000-28950000	0.920133	0.888889	0.894137	0.912281	0.88796	0.868671	0.91129	0.900826	0.903427
chr04:29100000-29150000	0.933761	0.944563	0.955032	0.976939	0.953092	0.934599	0.944681	0.897704	0.953586
chr04:29200000-29250000	0.947887	0.941176	0.941429	0.89886	0.939481	0.889209	0.877841	0.906162	0.890935
chr04:29250000-29300000	0.92402	0.959427	0.93154	0.915049	0.942356	0.928747	0.876214	0.899015	0.873171
chr04:29300000-29350000	0.987402	0.9875	0.927132	0.973643	0.970497	0.965891	0.978091	0.967341	0.974482
chr04:29350000-29400000	0.982143	0.984127	0.990079	0.948207	0.988095	0.960317	0.972222	0.969819	0.980159
chr04:29450000-29500000	0.944625	0.955556	0.917197	0.929032	0.976821	0.88535	0.955556	0.935897	0.939683
chr04:29500000-29550000	0.986413	0.986413	0.972826	0.959239	0.904891	0.928962	0.942935	0.907609	0.932065
chr04:32150000-32200000	0.991713	0.966867	0.977077	0.965616	0.986737	0.98153	0.997429	0.980392	0.983914
chr04:32300000-32350000	0.957547	0.963918	0.908213	0.958549	0.93956	0.945813	0.953846	0.9	0.933673
chr04:32700000-32750000	0.928571	0.898072	0.923077	0.952663	0.93994	0.908847	0.915761	0.931138	0.889503
chr04:32750000-32800000	0.942308	0.897674	0.937931	0.942857	0.95843	0.94023	0.921801	0.921429	0.962877
chr04:32950000-33000000	0.96	0.956853	0.948529	0.942308	0.964646	0.953883	0.946701	0.909739	0.92093
chr04:33000000-33050000	0.889189	0.890957	0.899471	0.893899	0.856	0.851282	0.884514	0.890625	0.860892
chr04:33050000-33100000	0.960106	0.933687	0.976127	0.927083	0.972826	0.950392	0.92602	0.917553	0.979112
chr04:33100000-33150000	0.985075	0.985549	0.971182	0.997118	0.968023	0.971182	0.977077	0.953623	0.976879
chr04:33150000-33200000	0.994475	1	0.988889	0.988764	0.991667	1	0.994521	0.943978	0.989041
chr04:33200000-33250000	0.96281	0.983333	0.979167	0.971193	0.966942	0.950617	0.954357	0.978632	0.991837
chr04:33300000-33350000	0.959742	0.946625	0.950241	0.9744	0.990276	0.985759	0.964968	0.874411	0.951334
chr04:33700000-33750000	0.992188	0.996154	0.919231	1	0.96875	0.980769	1	0.972868	0.972868
chr04:33750000-33800000	0.98913	1	0.99187	1	0.98645	0.991848	0.997283	0.98645	0.967391
chr04:33800000-33850000	1	0.985294	0.981618	0.992647	1	1	1	0.948529	0.959707
chr04:33950000-34000000	1	0.950495	0.943396	1	1	0.990566	0.90099	0.925234	0.950495
chr04:34250000-34300000	0.993691	0.987382	0.993671	1	0.996815	0.977918	0.996845	0.987261	1
chr04:34300000-34350000	0.997409	0.997423	0.997475	0.994937	0.992308	0.994751	0.997487	0.997382	0.997487
chr04:34350000-34400000	0.993043	0.993103	0.994801	0.975567	0.978456	0.972077	0.989637	0.984563	0.986159
chr04:34400000-34450000	0.954178	1	0.970899	0.970822	0.992	0.94385	0.997389	0.955026	0.983957
chr04:34450000-34500000	0.984848	0.973485	0.965909	1	0.980695	0.980989	0.992424	1	1
chr04:34500000-34550000	0.960961	0.967262	0.984472	0.932515	0.940063	0.946429	0.930931	0.957576	0.954683
chr04:34850000-34900000	0.982051	0.974026	0.974684	0.979849	0.95443	0.97449	0.97027	0.963918	0.994962
chr04:34900000-34950000	1	1	0.996894	0.996894	0.993631	0.996894	0.993789	0.965839	1
chr04:35000000-35050000	0.951157	0.976378	0.982097	0.974093	0.979112	0.945876	0.952632	0.941327	0.966321
chr04:35050000-35100000	0.953642	0.980435	0.960954	0.9718	0.963124	0.963124	0.969631	0.958425	0.965293
chr04:35250000-35300000	0.929619	0.95614	0.963964	0.982659	0.979167	0.929619	0.956395	0.931429	0.950147
chr04:35300000-35350000	0.974638	0.982143	0.971014	0.982014	0.98913	0.960573	0.99278	0.963504	0.97482
chr04:35350000-35400000	0.972441	0.980159	0.983871	0.987705	1	0.964567	0.988048	0.98008	0.995902
chr04:35400000-35450000	0.913793	0.933498	0.937811	0.953545	0.958231	0.948655	0.953995	0.980344	0.982968
chr04:35450000-35500000	0.91453	0.963173	0.902077	0.938235	0.980132	0.914201	0.969789	0.916914	0.960366
chr04:5350000-5400000	0.989002	0.991653	0.964497	0.982021	0.857265	0.985642	0.869712	0.985738	0.990582
chr04:8100000-8150000	0.928151	0.878233	0.929936	0.927293	0.885845	0.896774	0.875129	0.882736	0.891441
chr04:8200000-8250000	0.891278	0.896468	0.898689	0.924242	0.891114	0.921323	0.889417	0.913199	0.92089
chr04:8250000-8300000	0.913843	0.925401	0.900376	0.905081	0.930937	0.888788	0.860829	0.891137	0.873371
chr04:8300000-8350000	0.935818	0.902591	0.923625	0.941478	0.923326	0.886387	0.895325	0.893552	0.910309
chr04:8500000-8550000	0.94693	0.941298	0.954498	0.935583	0.944162	0.925478	0.939796	0.934935	0.928427
chr04:9050000-9100000	0.918919	0.903654	0.924092	0.911672	0.978102	0.912162	0.950877	0.946844	0.961905
chr04:9650000-9700000	0.96368	0.972912	0.933486	0.976744	0.957346	0.920993	0.922197	0.975845	0.969977
chr05:13750000-13800000	0.90099	0.933993	0.957237	0.963087	0.880795	0.924092	0.875839	0.976898	0.934211
chr05:14100000-14150000	0.920455	0.937853	0.865065	0.927103	0.926276	0.911488	0.889091	0.967619	0.898336
chr05:14150000-14200000	0.892368	0.895753	0.95155	0.928571	0.914062	0.918762	0.902913	0.923679	0.901961
chr05:14200000-14250000	0.88425	0.887273	0.894539	0.905556	0.8663	0.873162	0.882998	0.900369	0.881818
chr05:14350000-14400000	0.91411	0.93494	0.948005	0.951807	0.91616	0.908434	0.922424	0.870929	0.937349
chr05:14400000-14450000	0.903937	0.916923	0.925811	0.90528	0.943925	0.914373	0.894819	0.922713	0.913313
chr05:150000-200000	0.957516	0.974603	0.980707	0.967949	0.996753	0.903846	0.993506	0.967638	0.964401
chr05:1700000-1750000	0.978118	0.979123	0.981132	0.987474	0.976793	0.957537	1	0.97234	0.968487
chr05:1750000-1800000	0.946494	0.956204	0.913514	0.928309	0.966912	0.92714	0.938069	0.907919	0.936823
chr05:1800000-1850000	0.962532	0.917589	0.949934	0.959748	0.954248	0.939431	0.937419	0.950841	0.946472
chr05:1850000-1900000	0.954654	1	0.978774	0.952607	0.978155	0.976798	0.935323	0.972362	0.988263
chr05:19050000-19100000	0.946203	0.955836	0.955696	0.949367	0.902208	0.904762	0.85489	0.933333	0.996845
chr05:19100000-19150000	0.969751	0.984183	0.938596	0.975395	0.900178	0.950178	0.916667	0.970123	0.949565
chr05:19200000-19250000	0.995754	0.997908	0.997904	0.985201	0.909853	1	0.91195	0.993697	0.993711
chr05:19450000-19500000	0.985092	0.956989	0.955289	0.96956	0.902212	0.947712	0.887882	0.955044	0.934712
chr05:19850000-19900000	0.943162	0.919932	0.924786	0.927336	0.942808	0.909722	0.916522	0.922535	0.90339
chr05:19900000-19950000	0.925439	0.929339	0.886598	0.915515	0.879675	0.888889	0.863299	0.918306	0.895588
chr05:19950000-20000000	0.982418	0.923246	0.918681	0.982456	0.973333	0.99117	0.945295	0.980263	0.982456
chr05:20000000-20050000	0.949367	0.974684	0.957278	0.990551	0.957812	0.914197	0.96395	0.940063	0.98752
chr05:20100000-20150000	0.996988	0.985337	0.985632	0.988131	0.981928	0.96988	0.978852	0.977143	0.997151
chr05:20150000-20200000	0.983766	0.991843	0.960784	0.987013	0.972222	0.978896	0.962295	0.972131	0.957516
chr05:20200000-20250000	0.929545	0.968254	0.882483	0.943311	0.919355	0.929705	0.941441	0.926174	0.862302
chr05:20250000-20300000	0.949857	0.965468	0.904486	0.965066	0.950292	0.919656	0.92219	0.932374	0.913793
chr05:20300000-20350000	0.933185	0.957965	0.948315	0.955457	0.951648	0.973034	0.968889	0.96696	0.973214
chr05:20400000-20450000	0.94702	0.966454	0.942308	0.905785	0.980328	0.932907	0.961783	0.907895	0.956661
chr05:2050000-2100000	0.963077	0.992343	0.9613	0.969512	0.987692	0.959627	0.925076	0.91145	0.995349
chr05:20650000-20700000	0.95045	0.935629	0.946809	0.981791	0.930663	0.95586	0.930723	0.947289	0.947289
chr05:20700000-20750000	0.914742	0.962003	0.942609	0.951049	0.97188	0.932981	0.925862	0.933913	0.916955
chr05:20750000-20800000	0.923588	0.962046	0.958746	0.963696	0.976589	0.920266	0.93719	0.940692	0.960067
chr05:20800000-20850000	0.916216	0.884154	0.902116	0.90566	0.904509	0.858453	0.924202	0.908602	0.914439
chr05:20850000-20900000	0.907336	0.856874	0.913958	0.920152	0.900778	0.903955	0.898496	0.921201	0.893738
chr05:20900000-20950000	0.982592	0.982726	0.901923	0.982759	0.986275	0.986513	0.982692	0.961538	0.986434
chr05:2100000-2150000	0.880886	0.88843	0.968579	0.987772	0.894085	0.967302	0.888112	0.892308	0.983333
chr05:21000000-21050000	0.932203	0.940217	0.960894	0.980501	0.963788	0.977961	0.971831	0.965909	0.93188
chr05:21050000-21100000	0.962422	0.949686	0.965957	0.960334	0.989496	0.970588	0.993789	0.970526	0.947699
chr05:21100000-21150000	0.973558	0.951923	0.938389	0.950119	0.966427	0.95962	0.973934	0.980952	0.971429
chr05:21200000-21250000	0.980296	0.968447	0.950739	0.985222	0.985112	0.934307	0.995122	0.921182	0.941606
chr05:21250000-21300000	0.90167	0.943925	0.936449	0.964353	0.942164	0.950943	0.937618	0.954887	0.950382
chr05:2150000-2200000	0.993243	0.977427	0.982022	0.988688	0.977477	0.966292	0.968539	0.946067	0.991011
chr05:21650000-21700000	0.969125	0.981002	0.873935	0.98791	0.989492	0.987931	0.981132	0.979417	0.972556
chr05:22750000-22800000	0.962733	0.944785	0.941358	0.962848	0.978125	0.972393	0.959375	0.963077	0.966154
chr05:22800000-22850000	0.937213	0.918155	0.854037	0.91311	0.904239	0.879699	0.88253	0.894009	0.895052
chr05:22950000-23000000	0.942928	0.962963	0.903226	0.90099	0.945545	0.911111	0.955665	0.940594	0.893564
chr05:23050000-23100000	0.9125	0.918149	0.938596	0.895105	0.958929	0.933333	0.932862	0.923211	0.934629
chr05:23150000-23200000	0.966197	0.969231	0.986376	0.926509	0.977077	0.926768	0.98615	0.935933	0.954082
chr05:23200000-23250000	0.951172	0.949904	0.955684	0.94027	0.957364	0.961315	0.95155	0.957447	0.953125
chr05:23300000-23350000	0.949881	0.969048	0.983294	0.96368	0.92381	0.954762	0.964286	0.968599	0.952381
chr05:23350000-23400000	0.869198	0.915433	0.872917	0.859275	0.892632	0.910417	0.866667	0.870293	0.905858
chr05:23400000-23450000	0.978723	0.983083	0.973384	0.973384	0.97093	0.984586	0.958412	0.969582	0.965451
chr05:2350000-2400000	0.988858	0.986034	0.977716	0.986072	0.99449	0.969697	0.975138	0.983333	0.983287
chr05:23900000-23950000	0.863492	0.92272	0.895149	0.914062	0.902244	0.88408	0.909375	0.886293	0.881804
chr05:23950000-24000000	0.891213	0.901882	0.904502	0.924033	0.938289	0.910837	0.918845	0.905089	0.907713
chr05:24000000-24050000	0.957179	0.934177	0.901478	0.9325	0.958115	0.92402	0.959288	0.914787	0.945679
chr05:24150000-24200000	0.971429	0.979073	0.983459	0.994039	0.92042	0.983384	0.920777	0.995461	0.996983
chr05:24250000-24300000	0.957547	0.952607	0.966981	0.950472	0.943262	0.943396	0.917258	0.957447	0.974057
chr05:24300000-24350000	0.908537	0.868657	0.920973	0.87234	0.941935	0.907407	0.881988	0.930818	0.928349
chr05:2450000-2500000	0.921053	0.923267	0.923077	0.910224	0.919192	0.935484	0.927861	0.933498	0.953431
chr05:2500000-2550000	0.958599	0.967949	0.948387	1	0.959866	1	0.971061	0.916933	0.974441
chr05:27450000-27500000	0.962236	0.952802	0.933921	0.936672	0.940653	0.875184	0.943284	0.93423	0.944694
chr05:27500000-27550000	0.988688	0.977679	0.906393	0.971111	0.988739	0.893333	0.977778	0.97032	0.979911
chr05:27650000-27700000	0.890698	0.94186	0.958042	0.967442	0.904206	0.962704	0.884977	0.974419	0.915888
chr05:27700000-27750000	0.980831	0.990476	0.987261	0.996805	0.962145	0.99359	0.993569	0.996764	1
chr05:27750000-27800000	0.959514	0.947581	0.946939	0.975709	0.940239	0.948819	0.943089	0.914634	0.952756
chr05:27850000-27900000	0.943038	0.981013	0.985232	1	0.927966	0.993658	0.917722	0.915433	0.982942
chr05:28150000-28200000	0.871886	0.873665	0.899281	0.881508	0.862989	0.88676	0.850615	0.89009	0.904014
chr05:28200000-28250000	0.945619	0.97006	0.921687	0.963855	0.990937	0.990964	0.969697	0.978723	0.981928
chr05:28250000-28300000	0.956633	0.994898	0.994911	0.997455	0.928571	0.949109	0.974555	0.956743	0.966921
chr05:28450000-28500000	0.875	0.908929	0.883721	0.883094	0.942238	0.896057	0.877698	0.923488	0.851786
chr05:2850000-2900000	0.940928	0.954733	0.967078	0.96281	0.966805	0.979424	0.954545	0.954545	0.975207
chr05:28600000-28650000	0.967066	1	0.988024	0.988024	0.948949	0.979042	0.949102	0.976048	0.988024
chr05:28800000-28850000	0.949029	0.958838	0.968675	0.988038	0.889706	0.958333	0.874699	0.925659	0.966184
chr05:2900000-2950000	0.982456	0.963636	0.954545	0.951389	0.954704	0.996403	0.944056	0.91958	0.972028
chr05:29000000-29050000	0.959916	0.948133	0.966173	0.968354	0.926882	0.928717	0.931535	0.957895	0.972632
chr05:29300000-29350000	0.922222	0.951673	0.96679	0.992647	0.912088	0.944444	0.912088	0.916058	0.930147
chr05:3250000-3300000	0.918182	0.920732	0.89697	0.881459	0.96519	0.929664	0.872671	0.954128	0.898462
chr05:3300000-3350000	0.992832	0.99278	0.996364	1	0.998205	0.998192	0.998195	0.989362	1
chr05:3550000-3600000	0.917313	0.943253	0.910714	0.945876	0.893726	0.908745	0.887376	0.870229	0.942308
chr05:3800000-3850000	0.882845	0.919355	0.938272	0.979424	0.867769	0.938525	0.901235	0.880165	0.909465
chr05:400000-450000	0.901575	0.927481	0.950382	0.938224	0.972441	0.91954	0.919847	0.950192	0.910506
chr05:450000-500000	0.993952	0.962076	0.988072	0.973737	0.896694	0.974104	0.981891	0.960159	0.988024
chr05:4550000-4600000	0.931122	0.97449	0.984576	0.974293	0.945312	1	0.938303	0.897172	0.958974
chr05:4650000-4700000	0.938889	0.950368	0.948435	0.970205	0.959559	0.961397	0.944853	0.913603	0.981584
chr05:4700000-4750000	0.957699	0.934211	0.925865	0.939344	0.941569	0.952459	0.950577	0.943615	0.93
chr05:4750000-4800000	0.926413	0.956072	0.872123	0.914033	0.943445	0.851472	0.948454	0.875969	0.874036
chr05:4800000-4850000	0.957729	0.980583	0.950296	0.983112	0.981595	0.985748	0.985577	0.978155	0.98303
chr05:4850000-4900000	0.939742	0.936232	0.95421	0.959701	0.963722	0.969343	0.956012	0.975073	0.964444
chr05:4900000-4950000	0.919463	0.885106	0.87935	0.903587	0.901442	0.90287	0.910913	0.915888	0.91762
chr05:50000-100000	0.966777	0.954098	0.938111	0.931138	0.917197	0.928349	0.939759	0.93921	0.945122
chr05:500000-550000	0.94274	0.964356	0.911591	0.987879	0.939148	0.962	0.935872	0.899796	0.947686
chr05:5350000-5400000	0.96587	0.94198	0.890785	0.915254	0.955932	0.856655	0.897959	0.897611	0.962457
chr05:5400000-5450000	0.961905	0.981439	0.953271	0.976798	0.947368	0.951389	0.932715	0.928571	0.961905
chr05:5450000-5500000	0.941101	0.923674	0.896154	0.952503	0.880952	0.916031	0.863694	0.941327	0.944942
chr05:5500000-5550000	0.927083	0.919162	0.860987	0.920301	0.925982	0.923423	0.923538	0.928144	0.967262
chr05:5650000-5700000	0.950276	0.918367	0.922742	0.913502	0.933624	0.920084	0.903766	0.941176	0.907824
chr05:5750000-5800000	0.993681	0.971787	0.959083	0.959627	0.981013	0.971993	0.979233	0.926518	0.958266
chr05:6750000-6800000	0.91511	0.915683	0.878333	0.899833	0.908163	0.892437	0.918506	0.90971	0.881557
chr05:6800000-6850000	0.984666	0.974441	0.973941	0.992489	0.962389	0.986037	0.95987	0.897519	0.972603
chr05:6850000-6900000	0.954367	0.946958	0.954685	0.935957	0.911247	0.950973	0.918999	0.859568	0.93829
chr05:7250000-7300000	0.974359	0.946328	0.941504	0.926554	0.931624	0.923729	0.891738	0.872521	0.926966
chr05:7350000-7400000	0.966942	0.983444	0.903716	0.965116	0.971854	0.926421	0.926667	0.958609	0.948675
chr05:7400000-7450000	0.976311	0.963149	0.927487	0.937288	0.908163	0.882747	0.939496	0.945578	0.90604
chr05:7500000-7550000	0.930832	0.949133	0.878893	0.924706	0.922156	0.887743	0.872792	0.94104	0.930314
chr05:7950000-8000000	0.964664	0.965278	0.94974	0.960481	0.948214	0.944828	0.937824	0.966783	0.941901
chr05:800000-850000	0.943942	0.97861	0.873214	0.921429	0.99278	0.959002	0.960854	0.967332	0.967972
chr05:8400000-8450000	0.870293	0.886179	0.889503	0.880495	0.868207	0.85989	0.864569	0.882597	0.886024
chr05:8450000-8500000	0.888696	0.907473	0.8981	0.910035	0.899648	0.893913	0.92	0.960069	0.907826
chr05:8650000-8700000	0.961755	0.905192	0.913717	0.913093	0.914502	0.900111	0.907075	0.909692	0.895197
chr05:8750000-8800000	0.942652	0.920143	0.92725	0.927467	0.912365	0.882497	0.923719	0.905683	0.886905
chr05:8850000-8900000	0.901116	0.878165	0.850309	0.86901	0.852484	0.885271	0.888889	0.888013	0.878549
chr05:8900000-8950000	0.937415	0.912449	0.913889	0.92633	0.908206	0.933424	0.899183	0.908219	0.889344
chr05:900000-950000	0.976879	0.922636	0.973761	0.931624	0.917847	0.945869	0.918539	0.949438	0.932394
chr05:950000-1000000	0.973282	0.978927	0.912214	0.954023	0.944015	0.90613	0.95183	0.940385	0.965583
chr06:11250000-11300000	0.928425	0.941634	0.948177	0.916832	0.968191	0.892578	0.936884	0.915323	0.939806
chr06:11550000-11600000	0.925862	0.912052	0.900164	0.919142	0.958054	0.9312	0.93801	0.931707	0.93575
chr06:12400000-12450000	0.943152	0.919481	0.925258	0.914948	0.946809	0.912145	0.992288	0.914948	0.945455
chr06:12450000-12500000	0.903448	0.857749	0.877378	0.895178	0.921296	0.851852	0.897321	0.917031	0.872881
chr06:12600000-12650000	0.915954	0.896879	0.936726	0.895197	0.917526	0.920054	0.900552	0.958641	0.910468
chr06:12650000-12700000	0.948161	0.943333	0.939799	0.943333	0.984975	0.95	0.961667	0.918333	0.921536
chr06:13350000-13400000	0.904703	0.932349	0.910951	0.890378	0.921376	0.915476	0.903962	0.943834	0.924205
chr06:13400000-13450000	0.938692	0.985095	0.974359	0.983762	0.94513	0.981081	0.955405	0.981081	0.973118
chr06:13500000-13550000	0.951258	0.943485	0.917188	0.964063	0.935275	0.95814	0.949126	0.917188	0.937695
chr06:13550000-13600000	0.914103	0.856777	0.909207	0.874684	0.920912	0.859296	0.888889	0.908269	0.903023
chr06:13650000-13700000	0.920181	0.956587	0.914543	0.952816	0.955927	0.95509	0.961019	0.936364	0.93722
chr06:13700000-13750000	0.916382	0.960684	0.936426	0.960139	0.923744	0.919244	0.913495	0.927461	0.917098
chr06:13750000-13800000	0.881435	0.890093	0.88959	0.8594	0.959416	0.863497	0.889922	0.919255	0.895963
chr06:20900000-20950000	0.87037	0.909218	0.877266	0.915929	0.94745	0.88287	0.877013	0.876119	0.899557
chr06:20950000-21000000	0.976048	0.986301	0.964637	0.972387	0.975952	0.982387	0.912176	0.959839	0.988024
chr06:21000000-21050000	0.951049	0.965181	0.969655	0.980583	0.955903	0.967967	0.955679	0.972261	0.970711
chr06:21150000-21200000	0.90301	0.901316	0.866102	0.893654	0.875839	0.93719	0.852649	0.952782	0.887772
chr06:21200000-21250000	0.966578	0.966262	0.961538	0.958005	0.954918	0.972405	0.986911	0.983936	0.953003
chr06:21350000-21400000	0.883642	0.928094	0.910321	0.888702	0.953608	0.90084	0.961409	0.922166	0.974916
chr06:22850000-22900000	0.989637	0.998291	0.966667	0.985025	0.994709	0.983051	0.99661	0.983416	0.971619
chr06:22950000-23000000	0.983193	0.967213	0.971429	0.977465	0.974825	0.986226	0.96547	0.883171	0.921897
chr06:23100000-23150000	0.996016	0.994543	0.975196	0.996	0.974734	0.982872	0.973684	0.980159	0.987903
chr06:23150000-23200000	0.956124	0.976103	0.970425	0.990809	0.987061	0.972376	0.968864	0.945554	0.965392
chr06:23650000-23700000	0.943966	0.931034	0.948889	0.944559	0.852083	0.933078	0.854945	0.964361	0.949451
chr06:24450000-24500000	0.903172	0.885762	0.880914	0.873544	0.913189	0.944444	0.858804	0.940199	0.896839
chr06:24500000-24550000	0.989101	0.956757	0.978552	0.978202	0.964578	1	0.975543	0.983957	0.994595
chr06:25650000-25700000	0.978824	0.985748	0.973621	0.973494	0.983412	0.964371	0.985948	0.990361	0.992683
chr06:25700000-25750000	0.939633	0.983871	0.981481	0.954178	0.989276	0.989474	0.98939	0.94837	0.962865
chr06:25750000-25800000	0.924749	0.943428	0.942434	0.889632	0.927393	0.885434	0.916805	0.922442	0.879934
chr06:25850000-25900000	0.961303	0.99596	0.971602	0.981781	0.975207	0.973577	0.975758	0.981633	0.969636
chr06:25900000-25950000	0.954545	0.93379	0.97931	0.970655	0.988558	0.970252	0.961187	0.952164	0.995475
chr06:25950000-26000000	0.98481	0.982587	0.855721	0.979798	0.967581	0.984925	0.977387	0.954887	0.992443
chr06:28350000-28400000	0.98301	0.956522	0.958738	0.983092	0.934783	0.992754	0.980535	0.968599	0.995169
chr06:28450000-28500000	0.978495	1	0.992754	1	0.97491	1	0.985612	0.964158	0.992806
chr06:28500000-28550000	0.952593	0.943314	0.919881	0.961538	0.934815	0.903704	0.91716	0.947839	0.929619
chr06:28550000-28600000	0.987315	0.980769	0.960251	0.974576	0.942553	0.952991	0.934461	0.958071	0.932347
chr06:28600000-28650000	0.96477	0.969945	0.933333	0.945946	0.926829	0.976064	0.965054	0.954178	0.954424
chr06:28900000-28950000	0.989691	0.980903	0.923077	0.974182	0.861456	0.981067	0.862069	0.963415	0.987784
chr06:29150000-29200000	0.997155	0.993122	0.993017	0.99581	0.984375	0.998597	0.97756	0.998597	0.998624
chr06:29200000-29250000	0.956685	0.951583	0.988327	0.927562	0.995976	0.935305	0.958258	0.939922	0.957407
chr06:29450000-29500000	0.99428	0.994377	0.99122	0.975	0.994169	0.991429	0.992613	0.991296	0.992241
chr06:29500000-29550000	0.904891	0.975069	0.963889	0.96875	0.953488	0.930667	0.950413	0.936464	0.955556
chr06:29550000-29600000	0.944444	0.937378	0.910156	0.920543	0.938398	0.900196	0.909627	0.930279	0.95858
chr06:29600000-29650000	0.928447	0.92228	0.899821	0.878893	0.952813	0.89094	0.92517	0.922124	0.915078
chr06:29650000-29700000	0.975336	0.988839	0.975057	0.997753	0.952489	0.991051	0.970588	0.942094	0.964045
chr06:29700000-29750000	0.989726	0.968641	0.896907	0.996575	0.920962	0.976027	0.914384	0.965636	0.890411
chr06:29750000-29800000	0.981618	1	0.996255	0.996255	0.996269	0.99262	0.98513	0.996337	0.992674
chr06:29850000-29900000	0.923077	0.912145	0.957333	0.915119	0.974138	0.903061	0.935754	0.882051	0.913386
chr06:29950000-30000000	0.990385	0.995192	0.980952	1	0.985577	1	0.990431	1	1
chr06:30050000-30100000	0.912871	0.915323	0.938086	0.911157	0.920732	0.916168	0.944773	0.954792	0.972426
chr06:30100000-30150000	0.981538	0.993884	0.963303	0.996942	0.972136	0.981707	0.984756	0.95679	0.975535
chr06:30150000-30200000	0.94382	0.977654	0.955307	0.935754	0.911175	0.946176	0.868715	0.90678	0.966574
chr06:30250000-30300000	0.965174	0.926829	0.921182	0.935323	0.935	0.879227	0.94	0.938462	0.953125
chr06:30300000-30350000	0.987805	0.919028	0.915323	0.983936	0.971545	0.947791	0.939759	0.975904	0.947791
chr06:30350000-30400000	0.967213	0.942623	0.97541	0.959016	0.946721	0.934426	0.97541	0.954918	0.967213
chr06:30450000-30500000	0.964427	0.948819	0.959839	0.976471	0.976285	0.980392	0.995951	0.933852	0.992063
chr06:30850000-30900000	0.912596	0.867647	0.904523	0.92439	0.941489	0.894089	0.91791	0.906173	0.860976
chr06:30900000-30950000	0.962466	0.930295	0.968254	0.91689	0.960674	0.915789	0.949333	0.94837	0.949868
chr06:30950000-31000000	0.92757	0.943567	0.941441	0.938356	0.910588	0.890661	0.873016	0.886878	0.919169
chr06:31000000-31050000	0.948905	0.953237	0.992832	0.956679	0.981884	0.946237	0.981884	0.978261	0.920863
chr06:31050000-31100000	0.903061	0.917676	0.915816	0.895141	0.950904	0.899485	0.910526	0.895408	0.863081
chr06:31100000-31150000	0.92663	0.943089	0.915761	0.929348	0.97019	0.905149	0.894309	0.907609	0.921196
chr06:31150000-31200000	0.994737	0.957895	0.994737	0.994737	0.973684	0.926316	0.931217	0.968421	0.968254
chr06:4050000-4100000	0.922849	0.964912	0.923529	0.982353	0.891239	0.90379	1	0.953079	0.868035
chr06:4150000-4200000	0.862222	0.924078	0.894967	0.896476	0.920879	0.941304	0.930131	0.92967	0.925275
chr06:4200000-4250000	0.991786	0.936605	0.972973	0.93456	0.972803	0.96319	0.954639	0.96319	0.973196
chr06:4250000-4300000	0.980792	0.980324	0.991667	0.983274	0.985832	0.976048	0.985663	0.978824	0.987952
chr06:4300000-4350000	0.981589	0.983748	0.985423	0.989163	0.99001	0.982726	0.98744	0.972999	0.983431
chr06:4350000-4400000	0.930159	0.931723	0.98029	0.918153	0.937824	0.936126	0.988706	0.93654	0.933614
chr06:4400000-4450000	0.922449	0.931238	0.9375	0.924	0.921154	0.903421	0.94332	0.894632	0.94605
chr06:4550000-4600000	0.948071	0.906158	0.942943	0.967789	0.898975	0.871681	0.906977	0.962575	0.947059
chr06:4600000-4650000	0.987037	0.983271	0.951941	0.972067	0.953618	0.969091	0.957407	0.97075	0.980144
chr06:4650000-4700000	0.937644	0.911162	0.965596	0.935632	0.954233	0.961276	0.954338	0.947248	0.94533
chr06:4700000-4750000	0.94433	0.931313	0.96945	0.949084	0.948875	0.955466	0.981744	0.939024	0.969512
chr06:4800000-4850000	0.903433	0.895652	0.87069	0.886667	0.894737	0.887234	0.931183	0.911828	0.91258
chr06:4850000-4900000	0.973545	0.947644	0.9	0.968254	0.920635	0.984211	0.883598	0.989474	0.984211
chr06:7300000-7350000	0.974124	0.969697	0.903906	0.972177	0.94918	0.94382	0.943829	0.953748	0.950536
chr06:7350000-7400000	0.960422	0.957233	0.945362	0.94598	0.942333	0.896509	0.930412	0.933501	0.921519
chr06:7400000-7450000	0.941964	0.95585	0.936819	0.921397	0.977778	0.936034	0.979592	0.978972	0.930958
chr06:7450000-7500000	0.96562	0.939914	0.921016	0.938416	0.908419	0.953757	0.946299	0.938686	0.918276
chr06:9200000-9250000	0.926916	0.921008	0.953608	0.947009	0.969858	0.918685	0.965636	0.938811	0.950257
chr06:9300000-9350000	0.935872	0.888446	0.918129	0.935673	0.940206	0.901575	0.932039	0.932039	0.908907
chr06:9800000-9850000	0.942943	0.850592	0.945038	0.948598	0.905325	0.927431	0.929619	0.936872	0.913295
chr06:9900000-9950000	0.949814	0.926554	0.917293	0.930275	0.916824	0.901119	0.933962	0.890772	0.878277
chr06:9950000-10000000	0.967347	0.890196	0.935345	0.991803	0.963636	0.885246	0.87395	0.897436	0.862903
chr07:0-50000	0.963303	0.954338	0.928251	0.995434	0.864865	0.875	0.909502	0.878378	0.932735
chr07:100000-150000	0.979695	0.928934	0.914141	1	0.989848	0.959596	0.949239	0.979798	0.944162
chr07:11500000-11550000	0.973926	0.923195	0.986647	0.977064	0.898331	0.978756	0.981623	0.98626	0.983384
chr07:11550000-11600000	0.961588	0.884287	0.927785	0.94881	0.899752	0.951733	0.950877	0.965779	0.965304
chr07:15250000-15300000	0.964639	0.943503	0.950565	0.915374	0.975749	0.947666	0.961756	0.940678	0.933616
chr07:15300000-15350000	0.974227	0.972812	0.98358	0.979781	0.996602	0.982913	0.993277	0.988186	0.987427
chr07:15350000-15400000	0.976244	0.957237	0.96063	0.957399	0.957731	0.955157	0.969265	0.920847	0.941704
chr07:15400000-15450000	0.919037	0.93038	0.945102	0.893639	0.978166	0.922919	0.928496	0.949733	0.873797
chr07:15550000-15600000	0.898241	0.96393	0.912258	0.915737	0.95795	0.940731	0.91791	0.900125	0.88806
chr07:15600000-15650000	0.873585	0.922366	0.961397	0.933333	0.956848	0.957169	0.942379	0.955056	0.950851
chr07:15750000-15800000	0.954142	0.97093	0.898256	0.921283	0.879009	0.899417	0.860704	0.870778	0.894737
chr07:15800000-15850000	0.884752	0.910995	0.915269	0.911944	0.885865	0.917103	0.854909	0.925044	0.947834
chr07:15850000-15900000	0.984991	0.97597	0.972171	0.972274	0.972015	0.972274	0.97597	0.977695	0.983333
chr07:15900000-15950000	0.929504	0.942308	0.936599	0.941489	0.93314	0.91601	0.925729	0.943445	0.934726
chr07:15950000-16000000	0.969739	0.946575	0.933793	0.92562	0.92022	0.97139	0.893004	0.954167	0.96049
chr07:16000000-16050000	0.94614	0.967684	0.989286	0.964093	0.889286	0.944742	0.904676	0.967742	0.959002
chr07:16250000-16300000	0.932005	0.978996	0.866123	0.967366	0.850117	0.882904	0.863318	0.88345	0.85881
chr07:16300000-16350000	0.929577	0.970551	0.911877	0.930556	0.927916	0.895262	0.880597	0.922674	0.85567
chr07:16350000-16400000	0.904441	0.947861	0.94504	0.894385	0.895664	0.924832	0.958165	0.953083	0.932796
chr07:16400000-16450000	0.902381	0.939252	0.978848	0.968009	0.91201	0.902696	0.917153	0.945107	0.944844
chr07:16500000-16550000	0.887073	0.904422	0.9043	0.909605	0.907738	0.854342	0.871056	0.893895	0.889201
chr07:16650000-16700000	0.889357	0.868718	0.904762	0.872093	0.896552	0.886154	0.876289	0.907757	0.885947
chr07:16900000-16950000	0.958743	0.937984	0.955078	0.947876	0.949495	0.949612	0.939571	0.980431	0.984436
chr07:16950000-17000000	0.941019	0.913158	0.905013	0.949868	0.973684	0.955263	0.978947	0.942105	0.939474
chr07:17100000-17150000	0.934924	0.904255	0.88961	0.879237	0.906393	0.881857	0.88671	0.905172	0.896842
chr07:17150000-17200000	0.896014	0.867698	0.957483	0.942755	0.993127	0.9523	0.965517	0.920415	0.969125
chr07:17200000-17250000	0.969309	0.959079	0.992327	0.933504	0.974425	0.98977	0.97954	0.982097	0.966667
chr07:17250000-17300000	0.955707	0.957338	0.957555	0.946918	0.940559	0.931507	0.932642	0.974271	0.960751
chr07:17350000-17400000	0.955764	0.96371	0.947368	0.946164	0.993141	0.896505	0.938255	0.955645	0.963215
chr07:17400000-17450000	0.971631	0.958333	0.931663	0.965753	0.894737	0.953917	0.86014	0.890411	0.955916
chr07:18500000-18550000	0.997831	1	1	0.975664	1	0.995671	1	0.97619	0.934924
chr07:18550000-18600000	0.936937	0.924612	0.927438	0.934389	0.929577	0.923767	0.946136	0.952596	0.921875
chr07:18600000-18650000	0.965812	0.977337	0.934473	0.934473	0.977077	0.948864	0.957386	0.917614	0.943343
chr07:18650000-18700000	0.977477	0.951835	0.911565	0.964206	0.9819	0.950893	0.970852	0.959821	0.962054
chr07:18700000-18750000	0.981378	0.981584	0.871324	0.974312	0.928302	0.961111	0.862132	0.955882	0.892989
chr07:19050000-19100000	0.958621	0.950427	0.940678	0.963731	0.964041	0.954545	0.959044	0.932056	0.934596
chr07:19100000-19150000	0.933858	0.94081	0.924031	0.903427	0.942675	0.92272	0.958204	0.91811	0.902022
chr07:19150000-19200000	0.976534	0.978686	0.971631	0.940433	0.97619	0.969858	0.98556	0.967857	0.96558
chr07:19200000-19250000	0.966851	0.989011	0.944149	0.966942	0.977337	0.981383	0.96875	0.962264	0.956284
chr07:19250000-19300000	0.978723	0.957895	0.950704	0.946996	0.965035	0.958042	0.965035	0.965035	0.993007
chr07:19300000-19350000	0.983936	0.96988	0.931727	0.939759	0.971888	0.97992	0.955823	0.955823	0.927273
chr07:19350000-19400000	1	0.97757	0.996262	0.953445	0.996248	0.996262	0.994318	0.966667	0.979592
chr07:19400000-19450000	0.939153	0.955614	0.936	0.943396	0.986559	0.897638	0.960212	0.925824	0.938005
chr07:19450000-19500000	0.878361	0.916667	0.88648	0.871429	0.948849	0.901356	0.904943	0.908974	0.88378
chr07:19600000-19650000	0.946939	0.915811	0.921811	0.87631	0.927835	0.921971	0.912065	0.941176	0.893443
chr07:19650000-19700000	0.91369	0.872093	0.910663	0.948424	0.948328	0.86533	0.873529	0.938953	0.916667
chr07:19750000-19800000	0.975369	0.948845	0.962418	0.9399	0.973064	0.950249	0.975369	0.972131	0.967105
chr07:19850000-19900000	0.958025	0.942643	0.946341	0.925659	0.97	0.916049	0.932692	0.975	0.949109
chr07:19900000-19950000	0.995984	0.987903	0.98	0.991968	0.995984	0.996	0.991968	0.996	0.988
chr07:19950000-20000000	0.94599	0.95098	0.933007	0.959283	0.965742	0.956026	0.972177	0.988581	0.972131
chr07:20050000-20100000	0.998408	0.980363	0.995363	0.996909	0.99361	0.991004	0.984375	0.982732	0.993818
chr07:20300000-20350000	0.99446	0.95664	0.983784	0.956403	0.986111	0.991892	0.989189	0.953678	0.978261
chr07:20550000-20600000	0.965455	0.953488	0.983577	0.945455	0.962025	0.9678	0.944938	0.9375	0.94964
chr07:20600000-20650000	0.946532	0.941092	0.942857	0.921739	0.962044	0.850214	0.937233	0.911429	0.930595
chr07:20700000-20750000	0.941176	0.949219	0.932673	0.962598	0.947059	0.984375	0.951172	0.970646	0.959223
chr07:20900000-20950000	0.988796	0.888571	0.982906	0.951009	0.889535	0.915493	0.92437	0.968481	0.904348
chr07:21100000-21150000	0.928385	0.918239	0.937881	0.922306	0.94702	0.92615	0.935913	0.928049	0.903919
chr07:21300000-21350000	0.968432	0.902538	0.930612	0.931772	0.892638	0.954407	0.946302	0.933673	0.923935
chr07:21600000-21650000	0.97065	0.97732	0.91858	0.995851	0.991398	0.989691	0.986871	0.987448	0.875
chr07:21650000-21700000	0.963439	0.957171	0.962451	0.944334	0.944112	0.939275	0.936024	0.947732	0.967391
chr07:21700000-21750000	0.965169	0.94235	0.953437	0.971783	0.966895	0.953229	0.974444	0.966933	0.969388
chr07:21750000-21800000	0.965265	0.990893	0.989031	0.98155	0.998127	0.963437	0.983486	0.994526	0.98
chr07:21800000-21850000	0.992063	0.978892	0.981579	0.981481	0.952507	0.94709	0.931759	0.968504	0.965789
chr07:21850000-21900000	0.940385	0.978682	0.94358	0.970588	0.950192	0.938931	0.97271	0.98622	0.901544
chr07:22050000-22100000	0.969892	0.993392	0.989247	0.993478	0.984816	0.976344	0.971861	0.978355	0.956989
chr07:22100000-22150000	0.906433	0.915966	0.949333	0.935028	0.937677	0.885154	0.964088	0.942197	0.961219
chr07:22200000-22250000	0.939641	0.90694	0.931419	0.928458	0.922078	0.929712	0.904913	0.929936	0.912698
chr07:22250000-22300000	0.916497	0.906054	0.858921	0.916667	0.909292	0.912065	0.883576	0.945833	0.895397
chr07:22300000-22350000	0.936387	0.902985	0.909535	0.965347	0.927136	0.953431	0.92176	0.95297	0.8933
chr07:22350000-22400000	0.961774	0.972727	0.962349	0.943252	0.931571	0.953383	0.954006	0.959938	0.913897
chr07:22500000-22550000	0.97807	0.969298	0.973626	0.995624	0.980176	0.989059	0.971554	0.993421	0.95186
chr07:22550000-22600000	0.908203	0.932939	0.871951	0.95825	0.923237	0.892929	0.915187	0.903543	0.853175
chr07:22600000-22650000	0.9869	0.991342	0.956522	1	1	0.956522	0.969828	0.969163	0.961207
chr07:22650000-22700000	0.978355	0.986607	0.939394	0.995495	0.995633	0.978355	0.986726	0.961039	0.948498
chr07:22750000-22800000	0.924471	0.876106	0.913043	0.935185	0.868035	0.903427	0.872781	0.912226	0.878049
chr07:22800000-22850000	0.950725	0.942857	0.877143	0.916905	0.959885	0.86	0.94	0.962857	0.942857
chr07:22850000-22900000	0.970703	0.984848	0.983364	0.898876	0.98835	0.996283	0.986842	0.958254	0.979401
chr07:22900000-22950000	0.912644	0.953291	0.920086	0.94469	0.957983	0.900648	0.907787	0.965142	0.957265
chr07:22950000-23000000	0.998596	0.988966	0.984765	0.993065	0.981844	0.979196	0.939351	0.932867	0.960165
chr07:23050000-23100000	0.889796	0.971429	0.975309	0.95102	0.991803	0.938776	0.991837	0.946939	0.946939
chr07:23150000-23200000	1	1	0.982906	1	0.995726	0.995726	1	1	0.987179
chr07:23200000-23250000	0.957912	0.925278	0.935216	0.944444	0.941176	0.936306	0.958333	0.957516	0.947455
chr07:23250000-23300000	0.881402	0.925333	0.877049	0.933333	0.980716	0.976064	0.950276	0.991848	0.939474
chr07:23300000-23350000	0.93871	0.960191	0.946488	0.971808	0.987034	0.951863	0.944984	0.971524	0.956386
chr07:23350000-23400000	0.900844	0.912017	0.936975	0.940803	0.928118	0.88	0.91195	0.87605	0.906977
chr07:23400000-23450000	0.874016	0.894488	0.895801	0.884194	0.916933	0.876947	0.921753	0.913313	0.874224
chr07:23500000-23550000	0.98627	0.988713	0.97032	0.943694	0.947846	0.963554	0.966216	0.957303	0.951724
chr07:23600000-23650000	0.931338	0.873239	0.894831	0.902703	0.921847	0.940246	0.940647	0.895018	0.865108
chr07:23650000-23700000	0.97234	0.96087	0.923241	0.972043	0.916667	0.939785	0.946581	0.939785	0.924731
chr07:23700000-23750000	0.93	0.913817	0.90535	0.914685	0.915134	0.913699	0.874826	0.880721	0.940443
chr07:23850000-23900000	0.930481	0.978495	0.960526	0.962264	0.964286	0.933333	0.938992	0.944444	0.984211
chr07:23900000-23950000	0.950549	0.945355	0.980716	0.972678	0.941667	0.956757	0.950413	0.969613	0.926027
chr07:23950000-24000000	0.977273	0.961538	0.927438	0.961364	0.952055	0.95672	0.959276	0.95	0.914027
chr07:24050000-24100000	0.963668	0.985965	0.961017	0.958692	0.936842	0.893913	0.93437	0.968476	0.922414
chr07:24100000-24150000	0.96788	0.907173	0.943723	0.919492	0.942918	0.934737	0.896842	0.907563	0.914761
chr07:24200000-24250000	0.950884	0.951076	0.956607	0.948	0.954	0.92126	0.906375	0.914683	0.936128
chr07:24400000-24450000	0.979452	0.949833	0.949153	0.943333	0.960265	0.934211	0.927393	0.972881	0.976431
chr07:2450000-2500000	0.916877	0.971722	0.9075	0.924051	0.97619	0.909548	0.880299	0.967089	0.923077
chr07:24550000-24600000	0.939883	0.938115	0.964132	0.971791	0.962759	0.962667	0.959623	0.958333	0.939266
chr07:24750000-24800000	0.983425	0.977901	0.955801	0.880886	0.873278	0.963788	0.909341	0.983425	0.889503
chr07:24800000-24850000	0.938811	0.89948	0.861953	0.921769	0.855888	0.877551	0.863714	0.914384	0.902896
chr07:24900000-24950000	0.943428	0.945274	0.958333	0.960199	0.964942	0.943615	0.950249	0.936667	0.946932
chr07:24950000-25000000	0.970149	0.994048	0.949102	0.97619	0.973373	1	0.95858	0.952239	0.970149
chr07:250000-300000	0.908108	0.919481	0.898172	0.915	0.922865	0.905263	0.903646	0.964578	0.905852
chr07:2500000-2550000	0.957404	0.935223	0.946939	0.965587	0.920732	0.912871	0.894841	0.951515	0.967871
chr07:25000000-25050000	0.938111	0.932039	0.908197	0.902821	0.939597	0.885714	0.914754	0.950658	0.912458
chr07:25100000-25150000	0.95339	0.865125	0.888446	0.852564	0.944568	0.877432	0.931452	0.925403	0.894523
chr07:25400000-25450000	0.992308	0.971867	0.953964	0.994898	0.971939	0.969388	0.964467	0.977157	0.946835
chr07:25450000-25500000	0.955466	0.926499	0.941406	0.928433	0.92418	0.952096	0.914729	0.946429	0.902153
chr07:2550000-2600000	0.877698	0.918824	0.875146	0.901048	0.918632	0.880372	0.885914	0.880702	0.92435
chr07:25500000-25550000	0.97619	0.96332	0.945631	0.968191	0.949799	0.962818	0.972603	0.968566	0.97451
chr07:25600000-25650000	0.997024	0.961078	0.994048	0.970238	0.979104	0.964286	0.925595	0.994048	0.952381
chr07:25700000-25750000	0.944898	0.959759	0.963563	0.946	0.958763	0.938614	0.971774	0.939457	0.962
chr07:25750000-25800000	0.97619	0.976496	0.961538	0.941935	0.981524	0.959227	0.980477	0.952055	0.962138
chr07:2600000-2650000	0.938931	0.921519	0.972081	0.97	0.967089	0.9775	0.961832	0.944862	0.979695
chr07:26600000-26650000	0.98503	0.937313	0.963964	0.973134	0.979167	0.973373	0.987988	0.963636	0.994065
chr07:26750000-26800000	0.973291	0.971604	0.985507	0.971296	0.850045	0.978723	0.85461	0.979183	0.879421
chr07:26800000-26850000	0.972046	0.964539	0.979976	0.981043	0.893668	0.979786	0.858164	0.949821	0.975806
chr07:27150000-27200000	0.886744	0.920441	0.875156	0.867816	0.881862	0.910088	0.88677	0.891018	0.930046
chr07:27500000-27550000	0.921687	0.943704	0.882014	0.936599	0.904762	0.931487	0.907046	0.901961	0.931241
chr07:27550000-27600000	0.966027	0.984962	0.948148	0.978134	0.914286	0.951684	0.930233	0.95942	0.925874
chr07:27650000-27700000	0.995763	0.985169	0.931864	0.989474	0.953815	0.971944	0.955645	0.97732	0.981405
chr07:27700000-27750000	0.993065	0.998565	0.998599	0.995929	0.998569	0.995924	1	0.995873	0.993169
chr07:27750000-27800000	0.987288	0.980687	0.947598	0.917749	0.964286	0.966597	0.962637	0.988962	0.968944
chr07:27950000-28000000	0.968894	0.954649	0.949495	0.962838	0.952819	0.948571	0.934611	0.98389	0.955814
chr07:28000000-28050000	0.927928	0.957295	0.966071	0.917976	0.958633	0.899824	0.952043	0.946886	0.956124
chr07:28400000-28450000	0.927126	0.954918	0.983806	0.991701	0.995935	0.963115	0.951417	0.983539	0.987854
chr07:28450000-28500000	0.988473	0.985673	0.968571	0.959885	0.965318	0.991404	0.954286	0.994253	0.977011
chr07:28650000-28700000	0.866534	0.900749	0.89434	0.927619	0.926499	0.913371	0.903166	0.910853	0.916824
chr07:28800000-28850000	0.892857	0.899485	0.908861	0.867684	0.904639	0.85347	0.876289	0.878866	0.885204
chr07:28850000-28900000	0.922865	0.931129	0.944904	0.967123	0.971014	0.876712	0.958678	0.925	0.907821
chr07:28900000-28950000	0.947514	0.994521	0.991781	0.99726	1	0.99726	1	0.991781	0.994521
chr07:29000000-29050000	0.876984	0.896686	0.852998	0.933981	0.910853	0.933981	0.881679	0.853516	0.888462
chr07:29050000-29100000	0.93736	0.933921	0.962054	0.923434	0.952809	0.934498	0.942605	0.919643	0.961712
chr07:29100000-29150000	0.960648	0.960739	0.95338	0.965278	0.951163	0.932401	0.969907	0.953596	0.944444
chr07:29150000-29200000	0.962848	0.98452	0.966154	0.990712	0.987616	0.944272	0.990712	0.98452	0.975232
chr07:29250000-29300000	0.932515	0.896341	0.990991	0.939759	1	0.987842	0.984985	0.979042	0.976261
chr07:29300000-29350000	0.972603	0.980874	0.994536	0.972299	0.980822	0.989071	0.978022	0.947802	0.983516
chr07:29350000-29400000	0.959052	0.922912	0.872845	0.970085	0.995699	0.984881	0.976087	0.969095	0.978355
chr07:29400000-29450000	0.962236	0.914201	0.913819	0.916667	0.905045	0.90625	0.872024	0.925982	0.956522
chr07:29450000-29500000	0.886199	0.932692	0.951691	0.893976	0.954654	0.971154	0.958231	0.923445	0.94878
chr07:29500000-29550000	1	0.974895	0.991525	0.995763	0.995763	0.983122	0.995833	0.995745	0.995726
chr07:29550000-29600000	0.909897	0.931587	0.920821	0.967016	0.9375	0.944928	0.903458	0.946839	0.916064
chr07:3250000-3300000	0.86802	0.909314	0.892857	0.914787	0.940741	0.905237	0.919512	0.916256	0.922111
chr07:3300000-3350000	0.962675	0.951638	0.957746	0.956589	0.971963	0.986133	0.964506	0.965732	0.97235
chr07:3800000-3850000	0.945312	0.969697	0.864662	0.960938	0.952756	0.961538	0.960938	0.953488	0.976744
chr07:3850000-3900000	0.90785	0.948276	0.88674	0.935933	0.955224	0.939683	0.928367	0.914956	0.916667
chr07:4100000-4150000	0.922551	0.907895	0.892779	0.94382	0.935982	0.865639	0.903297	0.942731	0.915179
chr07:4150000-4200000	0.978193	0.996865	0.993769	0.975078	0.981191	0.996885	0.993671	0.996835	1
chr07:4250000-4300000	0.98224	0.969128	0.960274	0.969415	0.979812	0.965007	0.959569	0.963514	0.943681
chr07:4300000-4350000	1	0.983871	0.982143	0.99604	0.996	1	1	0.995976	0.994012
chr07:4350000-4400000	0.93456	0.948875	0.952282	0.942268	0.973029	0.97541	0.96334	0.948665	0.936214
chr07:4400000-4450000	0.876923	0.93865	0.866071	0.895062	0.896226	0.890578	0.881818	0.865443	0.883792
chr07:4450000-4500000	0.945652	0.975265	0.916519	0.97148	0.855098	0.966667	0.874336	0.963768	0.959002
chr07:4500000-4550000	0.971989	0.953039	0.97541	0.961853	0.986034	0.959459	0.991826	0.958678	0.977901
chr07:4550000-4600000	0.930435	0.935652	0.946087	0.965217	0.982609	0.946087	0.972174	0.946087	0.937391
chr07:4700000-4750000	0.973934	0.957447	0.894988	0.967667	0.953431	0.944039	0.938679	0.948113	0.937947
chr07:4750000-4800000	0.954006	0.965468	0.930334	0.89927	0.977477	0.91523	0.946221	0.943787	0.960411
chr07:50000-100000	0.910714	0.946619	0.933099	0.926056	0.957447	0.97193	0.879433	0.989474	0.98951
chr07:5200000-5250000	0.970899	0.986737	0.971279	0.952507	0.961219	0.958549	0.958005	0.989529	0.951157
chr07:5300000-5350000	0.944965	0.898126	0.909305	0.887155	0.926366	0.933333	0.927145	0.890187	0.917538
chr07:5400000-5450000	0.986813	0.945652	0.954048	0.936123	0.943478	0.937093	0.954248	0.95	0.971678
chr07:5450000-5500000	0.887439	0.918301	0.907916	0.87813	0.925347	0.878887	0.960976	0.861842	0.941842
chr07:5500000-5550000	0.902083	0.943983	0.952577	0.913684	0.962733	0.952282	0.952381	0.954545	0.912682
chr07:5550000-5600000	0.981595	0.984375	0.855385	0.981538	0.978125	0.990654	0.978528	0.978125	0.974359
chr07:5800000-5850000	0.983759	0.99095	0.986207	1	0.904977	0.995485	0.892857	0.988713	0.993274
chr07:5850000-5900000	0.925	0.955714	0.919192	0.931818	0.918367	0.926287	0.909871	0.945668	0.930889
chr07:5950000-6000000	0.974265	0.983333	0.953532	0.949627	0.965009	0.977901	0.981378	0.949627	0.943534
chr07:6700000-6750000	0.933718	0.92341	0.93804	0.909222	0.947826	0.919192	0.930736	0.945985	0.917867
chr07:6750000-6800000	0.911255	0.907527	0.913793	0.971678	0.993435	0.868922	0.989293	0.899782	0.966316
chr07:6800000-6850000	0.989224	0.970276	0.979716	0.950749	0.95279	0.964135	0.973568	0.966527	0.87674
chr07:6850000-6900000	0.961842	0.962725	0.924433	0.955671	0.981258	0.92142	0.958442	0.934447	0.955959
chr07:7300000-7350000	0.978884	0.951542	0.954481	0.974101	0.930267	0.910015	0.918009	0.936324	0.958512
chr07:7350000-7400000	0.937198	0.923821	0.913295	0.894309	0.948148	0.889401	0.930036	0.934272	0.922897
chr07:7400000-7450000	0.912181	0.927762	0.929379	0.858757	0.95927	0.881356	0.872159	0.915254	0.931083
chr07:7600000-7650000	0.990958	0.963899	0.972875	0.972628	0.901434	0.905282	0.922523	0.934545	0.971377
chr07:8300000-8350000	0.885127	0.930036	0.908323	0.881152	0.943373	0.860241	0.924188	0.875453	0.902174
chr07:8350000-8400000	0.958668	0.875	0.945727	0.940972	0.931634	0.887078	0.855172	0.941312	0.93915
chr07:8400000-8450000	0.908421	0.888772	0.905063	0.909853	0.930011	0.90562	0.945032	0.937167	0.907757
chr07:8450000-8500000	0.941406	0.942418	0.95977	0.959847	0.912791	0.915709	0.879541	0.972868	0.972973
chr07:8650000-8700000	0.936348	0.868988	0.863636	0.93617	0.880672	0.8768	0.888342	0.94186	0.923701
chr08:10750000-10800000	0.938497	0.962389	0.932584	0.964523	0.986364	0.943694	0.969565	0.936123	0.952381
chr08:10850000-10900000	0.936572	0.915989	0.916442	0.904382	0.910569	0.900815	0.922252	0.872456	0.855228
chr08:10900000-10950000	0.927365	0.893836	0.908784	0.898799	0.967851	0.902439	0.928571	0.884283	0.929412
chr08:11050000-11100000	0.932945	0.94385	0.914773	0.951567	0.926606	0.913043	0.928571	0.9375	0.95614
chr08:11250000-11300000	0.893471	0.88206	0.874791	0.900166	0.905336	0.923339	0.895798	0.868825	0.901528
chr08:11450000-11500000	0.925182	0.930783	0.88968	0.918626	0.954296	0.901257	0.913428	0.947464	0.930108
chr08:11750000-11800000	0.907273	0.931459	0.920578	0.941176	0.98018	0.94955	0.985689	0.932384	0.946996
chr08:12100000-12150000	0.874494	0.855102	0.933868	0.926733	0.951417	0.904762	0.951807	0.941296	0.941176
chr08:14450000-14500000	0.89415	0.901299	0.8509	0.935657	0.934383	0.850515	0.906005	0.935829	0.925065
chr08:15050000-15100000	0.984266	0.922145	0.911972	0.935088	0.952715	0.954386	0.945518	0.916239	0.967185
chr08:15100000-15150000	0.942771	0.920973	0.910714	0.918675	0.902439	0.921212	0.89645	0.881098	0.923304
chr08:15350000-15400000	0.993846	0.9625	0.953846	0.993769	0.919255	0.956386	0.950464	0.907692	0.913043
chr08:15400000-15450000	0.946541	0.899687	0.880503	0.914286	0.955556	0.863492	0.87619	0.870253	0.896226
chr08:15450000-15500000	0.953416	0.968847	0.953344	0.962733	0.96395	0.916795	0.929467	0.930124	0.953632
chr08:15550000-15600000	0.898467	0.896353	0.948571	0.884837	0.957611	0.867562	0.948375	0.931689	0.898273
chr08:15700000-15750000	0.950166	0.983553	0.986667	0.967427	0.983498	0.977199	0.953947	0.986799	0.960396
chr08:1600000-1650000	0.923611	0.912644	0.983607	0.94508	0.979215	0.94023	0.974713	0.986079	0.926437
chr08:16350000-16400000	0.960526	0.975516	0.931327	0.978362	0.948154	0.936842	0.945427	0.940321	0.942293
chr08:1650000-1700000	0.995012	0.957606	0.967581	0.984848	0.992537	0.982587	0.970149	0.975062	0.987469
chr08:16500000-16550000	0.950877	0.982517	0.918728	0.972222	0.928826	0.929825	0.884615	0.926056	0.930556
chr08:1700000-1750000	0.977778	0.961853	0.928177	0.986413	0.980769	0.977839	0.975138	0.964286	0.967302
chr08:17550000-17600000	0.860918	0.889959	0.86069	0.92022	0.892414	0.872077	0.863071	0.887208	0.859697
chr08:17600000-17650000	0.970703	0.95155	0.924419	0.972816	0.959223	0.936293	0.96332	0.924125	0.940039
chr08:17650000-17700000	0.980527	0.992196	0.949438	0.986547	0.983089	0.967634	0.965402	0.954233	0.955157
chr08:17700000-17750000	0.960591	0.915459	0.928571	0.947761	0.924242	0.885714	0.924051	0.922693	0.955112
chr08:17800000-17850000	0.994388	0.95178	0.951685	0.944891	0.987028	0.90389	0.989583	0.96092	0.92881
chr08:17850000-17900000	0.926437	0.968326	0.899103	0.913043	0.948357	0.94577	0.934091	0.924706	0.908686
chr08:19650000-19700000	0.948845	0.950658	0.940514	0.887805	0.962109	0.868932	0.972625	0.917591	0.898551
chr08:19700000-19750000	0.997854	0.998134	0.958724	0.960227	0.990366	0.99619	0.986717	0.977912	0.985859
chr08:19750000-19800000	0.899853	0.905363	0.95509	0.93949	0.946667	0.962675	0.929535	0.956522	0.963303
chr08:19800000-19850000	0.97225	0.946654	0.951856	0.973737	0.96991	0.959245	0.956863	0.958794	0.965753
chr08:19850000-19900000	0.870883	0.857513	0.857697	0.891391	0.958279	0.869845	0.892626	0.887306	0.885161
chr08:2000000-2050000	0.992624	0.966736	0.988518	0.988506	0.986141	0.971787	0.977083	0.988458	0.979167
chr08:2050000-2100000	0.932642	0.948718	0.915212	0.912718	0.906863	0.910843	0.920596	0.893827	0.892231
chr08:2100000-2150000	0.943311	0.936219	0.92053	0.921171	0.887133	0.922395	0.876126	0.929062	0.931567
chr08:21000000-21050000	0.990291	0.995169	0.995157	0.995204	0.975669	0.995146	0.992771	0.995169	0.995192
chr08:21100000-21150000	0.888732	0.873103	0.873626	0.950912	0.928673	0.865123	0.906815	0.902235	0.898876
chr08:21250000-21300000	0.928767	0.900538	0.92027	0.86747	0.896317	0.854083	0.88016	0.903664	0.905585
chr08:21300000-21350000	0.984887	0.9675	0.977157	0.992462	0.966752	0.969849	0.949622	0.969773	0.9599
chr08:21400000-21450000	1	0.9869	0.984615	0.997817	0.969095	0.98022	0.982301	0.957871	0.982533
chr08:21450000-21500000	0.927461	0.953368	0.943005	0.963731	0.984536	0.92268	0.912371	0.932642	0.989691
chr08:2150000-2200000	0.986717	0.990476	0.994297	0.97723	0.988372	0.994307	0.988615	0.984791	0.992395
chr08:21550000-21600000	0.986871	0.986547	0.975787	0.993182	0.985507	0.988789	0.995516	0.988688	0.997778
chr08:21600000-21650000	0.912029	0.909894	0.923623	0.928952	0.914286	0.890459	0.912281	0.925455	0.916515
chr08:21650000-21700000	0.930131	0.915575	0.87106	0.90634	0.932053	0.895652	0.896104	0.86217	0.904209
chr08:21700000-21750000	0.914654	0.891167	0.873041	0.87224	0.9125	0.888189	0.894984	0.927215	0.907348
chr08:21750000-21800000	0.969649	0.980769	0.973101	0.979133	0.974152	0.897764	0.955343	0.949264	0.930269
chr08:21800000-21850000	0.932149	0.8832	0.901099	0.938611	0.958861	0.92891	0.941548	0.960815	0.939873
chr08:21850000-21900000	0.944664	0.944	0.928854	0.958416	0.960744	0.94347	0.961759	0.923387	0.947047
chr08:22000000-22050000	0.905138	0.980237	0.940945	0.956522	0.984127	0.929134	0.996063	0.889328	0.940711
chr08:22100000-22150000	0.954433	0.948276	0.968828	0.960494	0.930348	0.957921	0.946782	0.9475	0.970297
chr08:22150000-22200000	0.945355	0.960432	0.906643	0.971275	0.978102	0.969697	0.976577	0.967684	0.942446
chr08:22200000-22250000	0.968191	0.941767	0.952096	0.972112	0.972056	0.942346	0.950298	0.912176	0.94831
chr08:22250000-22300000	0.879789	0.902667	0.946524	0.888446	0.922449	0.859025	0.858855	0.87931	0.864652
chr08:22400000-22450000	0.961814	0.903981	0.902326	0.957346	0.942786	0.893112	0.945498	0.947242	0.941725
chr08:22450000-22500000	0.919021	0.882798	0.930582	0.981132	0.942966	0.915254	0.965909	0.962617	0.882353
chr08:2250000-2300000	0.964225	0.976311	0.95777	0.956882	0.996711	0.99005	0.998347	0.984746	0.993496
chr08:22550000-22600000	0.896321	0.909722	0.912458	0.915033	0.879599	0.86039	0.910891	0.94198	0.869863
chr08:22600000-22650000	0.97006	0.944444	0.96131	0.941176	0.981073	0.891892	0.960123	0.909639	0.894895
chr08:22650000-22700000	0.953917	0.910345	0.97381	0.905312	0.95814	0.951724	0.887356	0.983834	0.967816
chr08:22700000-22750000	0.940711	0.932039	0.887597	0.951456	0.937008	0.926641	0.969112	0.947471	0.959538
chr08:22800000-22850000	0.966292	0.942724	0.924051	0.938291	0.963836	0.941732	0.975309	0.971292	0.979365
chr08:22850000-22900000	0.908482	0.887387	0.913043	0.920993	0.892449	0.865044	0.861171	0.928889	0.89011
chr08:22950000-23000000	0.931818	0.958678	0.960744	0.97921	0.909091	0.968944	0.948347	0.981443	0.981443
chr08:2300000-2350000	0.931507	0.99422	0.902913	0.94605	0.966535	0.946154	0.908046	0.984314	0.95183
chr08:23000000-23050000	0.940141	0.958621	0.939341	0.969019	0.980668	0.92931	0.988034	0.982788	0.974048
chr08:23050000-23100000	0.948582	0.931095	0.965704	0.963351	0.912963	0.940217	0.935428	0.949301	0.943761
chr08:23200000-23250000	0.879336	0.89881	0.918675	0.924812	0.905263	0.918155	0.93423	0.913897	0.912519
chr08:23250000-23300000	0.975391	0.966292	0.94843	0.991131	0.965753	0.962138	0.954853	0.993348	0.930649
chr08:23450000-23500000	0.942116	0.909639	0.878244	0.916168	0.93159	0.921371	0.913043	0.946429	0.926641
chr08:2350000-2400000	0.933194	0.919087	0.948718	0.891258	0.93424	0.893528	0.912134	0.932609	0.926978
chr08:23550000-23600000	0.932692	0.920482	0.935714	0.980723	0.976019	0.920863	0.980769	0.966265	0.973494
chr08:23600000-23650000	0.997835	0.962963	0.923747	0.965293	0.969565	0.973856	0.94577	0.984581	0.991071
chr08:2400000-2450000	0.865546	0.874477	0.887931	0.858921	0.975309	0.904959	0.897959	0.924051	0.92766
chr08:27500000-27550000	0.976064	0.958549	0.963351	0.923483	0.960212	0.953608	0.945312	0.955263	0.96875
chr08:27550000-27600000	0.975983	0.961039	0.915217	0.982721	0.962882	0.946467	0.978166	0.975824	0.93133
chr08:27600000-27650000	0.907407	0.897059	0.942675	0.944099	0.950311	0.901493	0.876923	0.962963	0.93921
chr08:27650000-27700000	0.981707	0.987952	1	0.975904	0.987952	0.97561	1	0.963855	0.981818
chr08:27700000-27750000	0.887967	0.920668	0.932632	0.962343	0.960744	0.887064	0.882957	0.967146	0.861856
chr08:27900000-27950000	0.975945	0.993151	0.976027	0.989691	1	0.989726	1	0.982877	0.989655
chr08:28050000-28100000	0.89404	0.925676	0.935268	0.951111	0.944954	0.94843	0.936937	0.934831	0.926339
chr08:28100000-28150000	0.977629	0.980132	0.953846	0.934537	0.977376	0.949339	0.957965	0.910714	0.907285
chr08:28250000-28300000	0.893939	0.986755	0.938998	0.995643	0.967742	0.982721	0.958874	0.980477	0.980477
chr08:28300000-28350000	0.894737	0.913486	0.900249	0.888889	0.9275	0.895522	0.902256	0.911392	0.929648
chr08:28350000-28400000	0.924933	0.927224	0.98916	0.986807	0.951482	0.902703	0.932065	0.901907	0.97019
chr09:12700000-12750000	0.992248	0.990234	0.996154	0.98646	0.980159	0.992248	0.974757	0.990421	0.984877
chr09:12750000-12800000	0.862719	0.872093	0.897638	0.886394	0.884967	0.930052	0.887887	0.865633	0.926452
chr09:12800000-12850000	0.955752	0.971491	0.964444	0.978022	0.991031	0.993407	0.986517	1	0.995614
chr09:12900000-12950000	0.951456	0.933555	0.907051	0.945513	0.953488	0.900322	0.936877	0.952077	0.990415
chr09:12950000-13000000	0.99619	0.984496	0.97093	0.980507	0.986692	0.988072	0.994186	0.992322	0.980952
chr09:13150000-13200000	0.875862	0.946488	0.989399	0.965517	0.94198	0.915825	0.930693	0.95122	0.887043
chr09:13550000-13600000	0.900709	0.972028	0.920863	0.993007	0.888112	0.986014	0.93007	0.865248	0.971429
chr09:13650000-13700000	0.876384	0.875229	0.854545	0.896552	0.902574	0.878899	0.930403	0.898524	0.915751
chr09:13700000-13750000	0.925926	0.934924	0.912766	0.870968	0.950644	0.891258	0.9375	0.912017	0.910042
chr09:15750000-15800000	0.962871	0.947891	0.898263	0.977444	0.987593	0.972569	1	0.93199	0.980149
chr09:15950000-16000000	0.976744	0.973643	0.964396	0.972179	0.966981	0.962963	0.958589	0.955316	0.984615
chr09:16000000-16050000	0.978495	0.94683	0.928425	0.962656	0.978947	0.970356	0.985507	0.973306	0.970472
chr09:16050000-16100000	0.997041	1	1	1	1	0.991279	1	0.991098	0.9941
chr09:16100000-16150000	0.931507	0.914764	0.919697	0.915408	0.930982	0.932515	0.942424	0.949924	0.955927
chr09:16150000-16200000	0.950904	0.938619	0.937186	0.964194	0.964646	0.910224	0.964377	0.957071	0.962779
chr09:16200000-16250000	0.953737	0.908932	0.907666	0.883051	0.900722	0.882149	0.891379	0.921329	0.855932
chr09:16250000-16300000	0.980658	0.937622	0.963178	0.980507	0.959223	0.951737	0.945631	0.964981	0.970874
chr09:16450000-16500000	0.971084	0.932854	0.934466	0.953545	0.946731	0.942029	0.968293	0.949153	0.96368
chr09:16650000-16700000	0.961722	0.899371	0.875786	0.921507	0.952145	0.921474	0.951638	0.931929	0.920635
chr09:16700000-16750000	0.946746	0.914397	0.912621	0.96699	0.915521	0.856589	0.912451	0.906067	0.930233
chr09:16800000-16850000	0.95098	0.914286	0.932836	0.932367	0.945	0.90625	0.908019	0.888312	0.992537
chr09:16850000-16900000	0.884135	0.904181	0.898577	0.896673	0.914035	0.896194	0.878007	0.924694	0.867133
chr09:17100000-17150000	0.896811	0.94041	0.964419	0.974952	0.973832	0.945996	0.966292	0.979323	0.977316
chr09:17250000-17300000	0.938289	0.938633	0.894665	0.890449	0.928068	0.903401	0.920613	0.92645	0.925666
chr09:17300000-17350000	0.972222	0.972222	0.978678	0.987069	0.974082	0.991471	0.987207	0.961456	0.982906
chr09:17350000-17400000	0.899083	0.936768	0.862471	0.891954	0.923077	0.915909	0.914943	0.90367	0.93379
chr09:17400000-17450000	0.932127	0.893805	0.869565	0.924779	0.924312	0.917995	0.924779	0.910913	0.928412
chr09:17450000-17500000	0.982495	0.963597	0.952991	0.987234	0.963203	0.94577	0.961783	0.923567	0.961783
chr09:17500000-17550000	0.916497	0.91498	0.902439	0.961382	0.952772	0.934827	0.922764	0.902637	0.946939
chr09:17550000-17600000	0.966874	0.983368	0.979296	0.979424	0.960663	0.97314	0.964948	0.979339	0.981405
chr09:17650000-17700000	0.934874	0.93501	0.895178	0.945493	0.926471	0.907757	0.915966	0.915789	0.907757
chr09:17700000-17750000	0.97019	0.989583	0.962766	0.950777	0.948509	0.961735	0.953368	0.951282	0.963446
chr09:17750000-17800000	0.946809	0.97695	0.946714	0.966312	0.955277	0.907473	0.945035	0.946809	0.955516
chr09:17800000-17850000	0.925121	0.933661	0.904412	0.93674	0.93012	0.918987	0.893365	0.890819	0.925301
chr09:17900000-17950000	0.966736	0.957983	0.96129	0.95679	0.962025	0.945344	0.922607	0.950617	0.944444
chr09:17950000-18000000	0.934545	0.940767	0.934397	0.940351	0.933945	0.915194	0.905694	0.904505	0.90925
chr09:18000000-18050000	0.997423	0.997436	0.981959	0.989717	0.971795	0.964103	0.971722	0.922879	0.994872
chr09:18100000-18150000	0.956989	0.937063	0.923636	0.954386	0.897527	0.915789	0.886525	0.961131	0.965035
chr09:18150000-18200000	0.976577	0.920863	0.983813	0.947748	0.933453	0.951786	0.982079	0.956757	0.973166
chr09:18200000-18250000	0.994083	1	1	1	0.997015	0.99422	0.982507	0.988406	1
chr09:18250000-18300000	0.989091	0.985507	0.972678	0.998182	0.990876	0.974499	0.978261	0.910256	0.963768
chr09:18300000-18350000	0.954048	0.932462	0.947368	0.95815	0.991189	0.954248	0.993348	0.989107	0.984749
chr09:18350000-18400000	1	0.990991	0.963303	0.990991	0.990909	0.882883	0.981982	0.981982	0.927273
chr09:18500000-18550000	0.974093	0.973958	0.947917	0.979487	1	0.958333	0.994845	0.989691	0.989691
chr09:18550000-18600000	0.928571	0.966899	0.943782	0.929577	0.964727	0.943686	0.921502	0.963415	0.930796
chr09:18650000-18700000	0.915811	0.95171	0.933852	0.961616	0.926531	0.916179	0.920078	0.952479	0.926829
chr09:18700000-18750000	0.939163	0.918367	0.94717	0.922053	0.960076	0.926415	0.967742	0.908752	0.933086
chr09:18750000-18800000	0.963834	0.936396	0.966011	0.960503	0.963899	0.989418	0.971731	0.921569	0.962433
chr09:18850000-18900000	0.927593	0.965116	0.907157	0.957447	0.922449	0.928155	0.910156	0.960938	0.937743
chr09:18900000-18950000	0.97774	0.973958	0.97153	0.968476	0.979487	0.958974	0.977391	0.938918	0.960751
chr09:19350000-19400000	0.935657	0.935897	0.916667	0.956186	0.907692	0.911458	0.901266	0.938303	0.970822
chr09:20150000-20200000	0.975207	0.993865	0.954451	0.991853	0.979253	0.981595	0.989712	0.975309	0.977178
chr09:20200000-20250000	0.94856	0.975952	0.950298	0.985859	0.968442	0.955466	0.958824	0.924	0.940828
chr09:20250000-20300000	0.974609	0.986667	0.975048	0.976096	0.961315	0.982824	0.971154	0.986486	0.98374
chr09:20350000-20400000	0.977011	0.981693	0.965278	0.981735	0.981352	0.981609	0.970115	0.995392	0.979592
chr09:20450000-20500000	0.996473	0.957821	0.994614	0.973684	0.980392	0.989492	0.991228	0.980769	0.977072
chr09:20500000-20550000	0.926566	0.9	0.895652	0.878788	0.958515	0.929936	0.952381	0.908497	0.877944
chr09:20550000-20600000	0.96087	0.930131	0.920705	0.918455	0.969432	0.973799	0.965517	0.938053	0.9869
chr09:20700000-20750000	0.953488	0.979933	0.943709	0.950331	0.926174	0.966997	0.960265	0.980132	0.976744
chr09:20750000-20800000	0.893805	0.955752	0.938053	0.973333	0.986547	0.889381	0.951111	0.929204	0.946903
chr09:20800000-20850000	0.929066	0.927119	0.926496	0.930605	0.921739	0.930348	0.934564	0.946578	0.899007
chr09:20850000-20900000	0.957895	0.986945	0.93634	0.949602	0.978892	0.965608	0.948187	0.974026	0.973822
chr09:20900000-20950000	0.986364	0.990909	0.99095	0.986301	0.99095	0.986425	0.990868	0.990868	0.9819
chr09:20950000-21000000	0.968599	0.909524	0.976019	0.963855	0.992754	0.928401	0.942169	0.958435	0.995238
chr09:21000000-21050000	0.950617	0.923077	0.92629	0.916268	0.915423	0.915049	0.93253	0.950739	0.918719
chr09:21150000-21200000	0.988338	0.994135	0.985207	0.994169	0.985337	0.991202	0.994186	0.97654	0.994186
chr09:21200000-21250000	0.976879	0.991176	0.994236	0.968481	0.971264	0.991404	0.994253	0.942363	0.974286
chr09:21250000-21300000	0.985444	0.988555	0.991317	0.978292	0.991189	0.984081	0.998547	0.976642	0.979798
chr09:21300000-21350000	0.937799	1	0.952381	0.933333	1	0.980952	0.985714	0.980952	0.914286
chr09:21600000-21650000	0.987552	0.971074	0.978541	0.987552	0.897436	0.974359	0.904167	0.945833	0.966805
chr09:21650000-21700000	0.929752	0.979424	1	0.995885	0.900415	0.893004	0.876543	0.917695	0.954733
chr09:21700000-21750000	0.870813	0.889952	0.851064	0.952038	0.873206	0.883055	0.905213	0.864929	0.889671
chr09:21750000-21800000	0.928972	0.942748	0.967925	0.94041	0.959381	0.951763	0.93321	0.951402	0.947664
chr09:21800000-21850000	0.935108	0.956446	0.94863	0.980462	0.908938	0.939698	0.929054	0.945899	0.88
chr09:21850000-21900000	0.960784	0.959153	0.941617	0.965944	0.93865	0.956391	0.939759	0.924127	0.956193
chr09:21900000-21950000	0.97193	1	0.972028	1	1	1	1	0.985915	1
chr09:21950000-22000000	0.919776	0.952381	0.870968	0.921005	0.960674	0.950276	0.929982	0.929119	0.92559
chr09:22000000-22050000	0.99511	0.978049	0.920097	0.985401	0.970516	0.96837	0.980535	0.96577	0.978049
chr09:22050000-22100000	0.985337	0.945402	0.979351	0.948127	0.976945	0.985294	0.991404	0.985251	0.956772
chr09:22650000-22700000	0.965368	0.982906	0.952991	0.995726	0.923404	0.978814	0.948498	1	1
chr09:22700000-22750000	0.993127	0.989691	0.986254	0.989691	0.986254	0.962199	0.982818	0.993127	1
chr09:22750000-22800000	0.891239	0.920973	0.914373	0.951515	0.996997	0.863222	0.97006	0.924925	0.916168
chr09:22800000-22850000	0.917963	0.922096	0.893768	0.957983	0.921764	0.937765	0.943503	0.948645	0.950495
chr09:22850000-22900000	0.889925	0.853309	0.927798	0.939446	0.914179	0.91115	0.895833	0.926523	0.951087
chr09:5300000-5350000	0.945129	0.912804	0.932494	0.900571	0.907692	0.897207	0.860718	0.903888	0.913774
chr09:5350000-5400000	0.900563	0.883392	0.876122	0.902878	0.863309	0.865942	0.876786	0.907919	0.900917
chr09:5400000-5450000	0.906599	0.940079	0.890705	0.918387	0.922917	0.908451	0.930281	0.913568	0.910256
chr09:5600000-5650000	0.937055	0.965882	0.967175	0.964623	0.953901	0.956419	0.965762	0.98111	0.972845
chr09:5750000-5800000	0.87165	0.893211	0.87218	0.916376	0.899857	0.888889	0.872714	0.906407	0.882227
chr09:5800000-5850000	0.944649	0.944444	0.921495	0.923358	0.962406	0.925319	0.913357	0.890311	0.907776
chr09:5850000-5900000	0.9499	0.951362	0.949318	0.964497	0.916335	0.960784	0.976608	0.944773	0.939335
chr09:5900000-5950000	0.863946	0.915718	0.960829	0.936508	0.93135	0.861111	0.896313	0.977324	0.938776
chr09:5950000-6000000	0.870229	0.931904	0.861732	0.912989	0.964539	0.858333	0.936022	0.870833	0.896978
chr09:6000000-6050000	0.914815	0.911348	0.921429	0.908425	0.922794	0.901408	0.914894	0.878571	0.909747
chr10:10400000-10450000	0.949675	0.945092	0.919142	0.938111	0.915171	0.952692	0.913257	0.933993	0.952537
chr10:10450000-10500000	0.933333	0.932563	0.926667	0.92517	0.952756	0.903286	0.925643	0.91404	0.930906
chr10:10550000-10600000	0.951533	0.928086	0.928711	0.967118	0.946573	0.954146	0.935484	0.938835	0.931707
chr10:10600000-10650000	0.853066	0.881565	0.879007	0.884536	0.853448	0.861963	0.865063	0.87487	0.867846
chr10:12300000-12350000	0.967391	0.944086	0.928889	0.978402	0.973274	0.974138	0.967177	0.973451	0.954936
chr10:12750000-12800000	0.970696	0.970696	0.985075	0.996364	0.981618	0.992701	0.978102	0.96337	0.974359
chr10:12850000-12900000	0.9375	0.89823	0.935698	0.91796	0.954649	0.917778	0.946785	0.870536	0.946667
chr10:13250000-13300000	0.904651	0.981567	0.990741	0.983645	0.985915	0.914352	0.977011	0.956422	0.977064
chr10:13450000-13500000	0.910714	0.870334	0.940594	0.867327	0.952569	0.928994	0.866142	0.922772	0.944664
chr10:13600000-13650000	0.947368	0.932507	0.958678	0.961433	0.973684	0.951791	0.96832	0.902204	0.902204
chr10:13650000-13700000	0.869666	0.888521	0.871221	0.885522	0.88851	0.866142	0.917595	0.895787	0.904922
chr10:13700000-13750000	0.932936	0.920821	0.911337	0.875549	0.946746	0.904762	0.896047	0.889053	0.898403
chr10:13900000-13950000	0.971805	0.942593	0.987109	0.959335	0.97191	0.95203	0.963168	0.977695	0.970205
chr10:13950000-14000000	0.850288	0.968317	0.920755	0.880907	0.888446	0.903288	0.865759	0.970297	0.891993
chr10:14100000-14150000	0.987879	0.95679	0.974104	0.982	0.953157	0.947266	0.946955	0.974052	0.992126
chr10:14150000-14200000	0.916216	0.904048	0.888435	0.916121	0.948649	0.904502	0.943526	0.944591	0.917738
chr10:14250000-14300000	0.973451	0.93553	0.908832	0.969101	0.963768	0.933333	0.923288	0.901449	0.973937
chr10:14350000-14400000	0.904762	0.919771	0.933526	0.952239	0.967359	0.950147	0.911765	0.982196	0.982507
chr10:14500000-14550000	0.958998	0.908686	0.959821	0.96875	0.908072	0.939597	0.928731	0.953125	0.984163
chr10:14550000-14600000	0.933105	0.957627	0.959459	0.942177	0.886207	0.96944	0.881757	0.979239	0.969697
chr10:15000000-15050000	0.959903	0.944376	0.873479	0.947752	0.949631	0.933985	0.957627	0.957213	0.964677
chr10:15100000-15150000	0.940741	0.932971	0.904159	0.940647	0.950476	0.912249	0.919929	0.937956	0.939781
chr10:15150000-15200000	0.921703	0.890013	0.921751	0.928947	0.875354	0.853529	0.927461	0.878179	0.921739
chr10:15200000-15250000	0.944513	0.924482	0.956469	0.948941	0.97497	0.925532	0.960182	0.913302	0.918951
chr10:15300000-15350000	0.94012	0.982301	0.882353	0.926254	0.910217	0.90678	0.899135	0.973214	0.91716
chr10:15400000-15450000	0.945161	0.932039	0.872611	0.938907	0.958333	0.927445	0.933333	0.903846	0.954839
chr10:15500000-15550000	0.946602	0.915858	0.919935	0.922442	0.930807	0.939297	0.9168	0.96072	0.947967
chr10:15600000-15650000	0.931034	0.974138	0.956897	0.980603	0.96087	0.950431	0.924569	0.922414	0.974138
chr10:15750000-15800000	0.954887	0.936131	0.929091	0.949091	0.968577	0.928832	0.917883	0.943119	0.970588
chr10:15800000-15850000	0.968013	0.921797	0.909396	0.978369	0.956007	0.935108	0.936561	0.933444	0.958333
chr10:15900000-15950000	0.989544	0.860039	0.977208	0.998111	0.998081	0.989603	0.98756	0.987619	0.999054
chr10:16750000-16800000	0.945344	0.940385	0.928994	0.898039	0.903421	0.916016	0.935039	0.94902	0.935167
chr10:18000000-18050000	0.994094	0.938976	0.99211	0.98622	0.97619	0.942913	0.942688	0.990138	0.99211
chr10:18650000-18700000	0.990329	0.948515	0.957282	0.992218	0.953398	0.977823	0.951456	0.994163	0.992263
chr10:19700000-19750000	0.987302	0.981073	0.996835	0.978125	0.977273	0.971609	0.974843	0.975	0.987461
chr10:19750000-19800000	0.89011	0.89011	0.871854	0.888889	0.980306	0.945946	0.88671	0.877155	0.863081
chr10:19800000-19850000	0.893648	0.883621	0.883652	0.857347	0.988032	0.953046	0.862117	0.866379	0.853107
chr10:19950000-20000000	0.927562	0.930915	0.924429	0.920775	0.998224	0.928322	0.97931	0.88	0.940455
chr10:20000000-20050000	0.935867	0.929907	0.912844	0.920993	0.957944	0.921296	0.937355	0.853211	0.897375
chr10:20150000-20200000	0.994536	0.972826	0.952646	0.925414	0.977591	0.967568	0.981081	0.970509	0.955801
chr10:20250000-20300000	0.948925	0.973046	0.930844	0.95927	0.976648	0.969697	0.961853	0.987161	0.97017
chr10:20300000-20350000	0.935103	0.96994	0.969136	0.951076	0.985401	0.968781	0.936946	0.905138	0.941929
chr10:20350000-20400000	0.968454	0.984326	0.977987	0.984375	0.996885	0.984177	0.990536	0.977848	0.978125
chr10:20400000-20450000	0.915475	0.907846	0.93342	0.910737	0.932983	0.900249	0.898241	0.928297	0.920398
chr10:20450000-20500000	0.913208	0.968127	0.975207	0.996139	0.987552	0.98	0.942857	0.980315	0.937743
chr10:20650000-20700000	0.969863	0.930108	0.983871	0.966851	0.97019	0.967828	0.965147	0.972376	0.96496
chr10:20750000-20800000	0.951705	0.88764	0.963585	0.974286	0.91831	0.903955	0.938028	0.921348	0.929972
chr10:20850000-20900000	0.978723	0.965184	0.980658	0.996132	0.980695	0.98646	0.976744	0.984526	0.96139
chr10:20900000-20950000	0.978395	0.993789	0.938272	0.984568	0.987461	0.996933	0.996914	0.993769	0.975309
chr10:21000000-21050000	0.968085	0.960825	0.952183	0.91453	0.985537	0.947791	0.962302	0.9413	0.932653
chr10:21100000-21150000	0.954262	0.93501	0.904167	0.964435	0.92887	0.947479	0.93501	0.944099	0.92766
chr10:21150000-21200000	0.96875	0.978389	0.980392	0.97446	0.978218	0.97053	0.968689	0.972549	0.96875
chr10:21200000-21250000	0.893939	0.936575	0.899358	0.924211	0.95186	0.905983	0.937107	0.925602	0.907489
chr10:21250000-21300000	0.926335	0.918367	0.917757	0.914972	0.953216	0.899814	0.921933	0.915285	0.932605
chr10:21300000-21350000	0.972881	0.956229	0.959596	0.955932	0.949153	0.962838	0.935811	0.97619	0.97651
chr10:21350000-21400000	0.965616	0.941176	0.954674	0.941011	0.963483	0.952381	0.896936	0.951705	0.958217
chr10:21550000-21600000	0.96129	0.948387	0.980519	0.96129	0.957929	0.93871	0.948387	0.964516	0.941935
chr10:21600000-21650000	0.87156	0.959276	0.959184	0.904977	0.968109	0.965831	0.950113	0.920814	0.891403
chr10:21700000-21750000	0.959906	0.969484	0.957547	0.929577	0.962264	0.957547	0.971698	0.936768	0.966903
chr10:22100000-22150000	0.988889	0.98892	0.969444	0.98338	0.983333	0.911357	0.997222	0.961957	0.99723
chr10:22650000-22700000	0.941989	0.882834	0.948925	0.934066	0.958678	0.953168	0.928962	0.902235	0.93956
chr10:22950000-23000000	0.885714	0.903896	0.944297	0.900524	0.994819	0.948925	0.96114	0.944	0.889744
chr10:23100000-23150000	0.889706	0.905797	0.997579	0.995098	0.949275	0.987775	0.909314	0.95098	0.97549
chr10:23200000-23207287	1	1	1	1	1	1	1	1	1
chr10:2400000-2450000	0.938992	0.960836	0.934037	0.942105	0.95	0.973753	0.931937	0.903141	0.942559
chr10:2450000-2500000	0.937407	0.93816	0.937226	0.935673	0.953344	0.925329	0.910448	0.926036	0.94058
chr10:2500000-2550000	0.90748	0.946955	0.938614	0.93083	0.97	0.952663	0.982036	0.891089	0.891089
chr11:1300000-1350000	0.934169	0.99375	0.981191	0.993789	0.978056	0.990654	0.969136	0.968553	0.9875
chr11:1350000-1400000	0.932515	0.908815	0.917933	0.939024	0.972561	0.960486	0.907692	0.910543	0.954268
chr11:1400000-1450000	0.965944	0.937888	0.956656	0.897833	0.965944	0.860248	0.947205	0.978261	0.953416
chr11:1450000-1500000	0.928161	0.959184	0.918994	0.927746	0.963077	0.936963	0.951009	0.886628	0.919771
chr11:17750000-17800000	0.964135	0.987448	0.953347	0.940239	0.987342	0.964427	0.922764	0.945493	0.953157
chr11:17800000-17850000	0.954678	0.964835	0.964155	0.95022	0.965543	0.955733	0.965643	0.959429	0.960841
chr11:17850000-17900000	0.963311	0.945105	0.937616	0.936986	0.921756	0.960802	0.910092	0.942646	0.945014
chr11:1950000-2000000	0.92	0.915014	0.874286	0.85503	0.883008	0.902778	0.876404	0.876437	0.868571
chr11:2000000-2050000	0.91875	0.931464	0.937304	0.96904	0.949206	0.932308	0.984472	0.916168	0.921687
chr11:20700000-20750000	0.98708	0.997436	0.96144	0.984576	0.974293	0.928389	0.937984	0.934726	0.966667
chr11:24150000-24200000	0.971539	0.980745	0.983461	0.969582	0.982644	0.975672	0.984655	0.973042	0.977778
chr11:24200000-24250000	0.996183	0.981203	0.986434	0.982955	0.977099	0.971645	0.996205	0.992233	0.981132
chr11:24250000-24300000	0.955345	0.947861	0.944075	0.966079	0.964096	0.943925	0.961792	0.881954	0.919893
chr11:24650000-24700000	0.887279	0.928903	0.8912	0.871716	0.909524	0.896124	0.915064	0.928115	0.888357
chr11:28450000-28500000	0.931579	0.925065	0.869837	0.919689	0.901682	0.897561	0.907063	0.905172	0.869297
chr11:28800000-28850000	0.890459	0.89547	0.903114	0.868056	0.917266	0.927835	0.907216	0.919861	0.969072
chr11:3050000-3100000	0.89808	0.936599	0.949202	0.914863	0.925297	0.895954	0.923841	0.934003	0.931429
chr11:3200000-3250000	0.933526	0.956897	0.982507	0.961652	0.934911	0.933908	0.936599	0.935484	0.951009
chr11:3250000-3300000	0.931034	0.906874	0.96882	0.951163	0.915138	0.955654	0.939866	0.902326	0.932401
chr11:7250000-7300000	0.852941	0.859073	0.901304	0.873585	0.954212	0.850485	0.94052	0.874766	0.860806
chr11:7650000-7700000	0.962145	0.920886	0.973941	0.89172	0.970779	0.936102	0.964401	0.940063	0.952681
chr11:7700000-7750000	0.950139	0.948087	0.93588	0.923288	0.95896	0.923706	0.926027	0.978052	0.945504
chr12:1400000-1450000	0.955319	0.931478	0.898488	0.930526	0.902386	0.901053	0.91939	0.901499	0.918977
chr12:1450000-1500000	0.893805	0.943723	0.913232	0.913978	0.900881	0.878261	0.903509	0.886918	0.953846
chr12:1550000-1600000	0.886199	0.907801	0.914286	0.895487	0.992754	0.971223	0.974178	0.868293	0.973934
chr12:1650000-1700000	0.965035	0.975265	0.971831	0.961806	0.98227	0.979239	0.98227	0.982578	0.992908
chr12:1700000-1750000	0.892768	0.941176	0.940594	0.904412	0.894872	0.894737	0.878788	0.915049	0.913253
chr12:1800000-1850000	0.958506	0.93361	0.901639	0.966387	0.937778	0.895833	0.937759	0.942387	0.950617
chr12:18500000-18550000	0.94218	0.960111	0.972973	0.94879	0.954858	0.962928	0.956562	0.961203	0.962406
chr12:18550000-18600000	0.988593	0.955206	0.982434	0.986486	0.96375	0.962103	0.963054	0.965261	0.967172
chr12:18600000-18650000	0.97892	0.969887	0.972019	0.963235	0.976684	0.963325	0.985602	0.95572	0.967153
chr12:18850000-18900000	0.943802	0.934641	0.941653	0.949264	0.947195	0.939837	0.96248	0.94702	0.951586
chr12:18900000-18950000	0.917647	0.897485	0.897881	0.93988	0.927536	0.920078	0.927711	0.943137	0.949219
chr12:19100000-19150000	0.934334	0.941712	0.959032	0.983456	0.979439	0.958707	0.979817	0.947977	0.95709
chr12:19200000-19250000	0.898496	0.85614	0.894831	0.922547	0.89781	0.881818	0.902174	0.859551	0.871025
chr12:19650000-19700000	0.94863	0.896673	0.942509	0.891566	0.941593	0.915078	0.960345	0.921233	0.924825
chr12:19700000-19750000	0.959103	0.978581	0.994872	0.962581	0.97962	0.984476	0.990148	0.964	0.98072
chr12:2200000-2250000	0.948276	0.948936	0.980851	0.96603	0.94206	0.978678	0.92094	0.981013	0.938559
chr12:22100000-22150000	0.935751	0.924413	0.918891	0.920782	0.962264	0.919878	0.926729	0.921162	0.936722
chr12:2350000-2400000	0.937294	0.914474	0.940397	0.97	0.937294	0.906452	0.954693	0.89644	0.957929
chr12:2400000-2450000	0.967677	0.957831	0.95171	0.964072	0.966135	0.986083	0.941767	0.934263	0.94012
chr12:2450000-2500000	0.960094	0.939732	0.918605	0.914352	0.967366	0.936937	0.93228	0.948081	0.969767
chr12:24500000-24550000	0.950339	0.919214	0.900677	0.906874	0.931868	0.894619	0.921397	0.923077	0.905405
chr12:24550000-24600000	0.959233	0.914286	0.901408	0.924171	0.852804	0.88993	0.885714	0.95962	0.915094
chr12:24600000-24650000	0.974257	0.958743	0.969819	0.948819	0.949495	0.907631	0.946	0.933868	0.938976
chr12:24650000-24700000	0.912851	0.946588	0.924419	0.917889	0.907489	0.89721	0.879056	0.87812	0.899709
chr12:24700000-24750000	0.946058	0.953061	0.979508	0.973306	0.938272	0.96728	0.969512	0.97541	0.973306
chr12:25000000-25050000	0.92278	0.930233	0.988281	0.964981	0.965385	0.920152	0.968627	0.942748	0.984674
chr12:25050000-25100000	0.929487	0.93038	0.955696	0.961783	0.980769	0.943038	0.980769	0.923567	1
chr12:25300000-25350000	0.896341	0.95122	0.939024	0.865854	0.963415	0.896341	0.963415	0.963415	0.944785
chr12:25950000-26000000	0.997706	0.997712	0.967963	0.986047	0.986047	0.988558	0.974828	0.974713	0.990805
chr12:26000000-26050000	0.935875	0.943201	0.956747	0.902609	0.879791	0.923875	0.868284	0.864818	0.878425
chr12:26050000-26100000	0.943662	0.920962	0.94575	0.921098	0.94575	0.896491	0.914234	0.861775	0.89913
chr12:26200000-26250000	0.983015	0.989429	0.968487	0.991597	0.960084	0.968354	0.957806	0.947146	0.955224
chr12:26750000-26800000	0.972163	0.950959	0.940426	0.946921	0.946695	0.929638	0.959488	0.944798	0.938166
chr12:27050000-27100000	0.886912	0.875969	0.89875	0.890428	0.87963	0.930905	0.878981	0.870394	0.89206
chr12:27500000-27531856	0.994872	0.994872	0.907692	0.90625	0.911917	1	0.901042	0.938462	0.897436
