# Supplementary material for: Key Genomic Regions of Rice Cultivar GuiHeFeng and Its Derivatives Revealed by Genome-Wide Analysis
Source: Plants (Basel). 2026 Feb 6;15(3):520. doi: 10.3390/plants15030520 (PMC12899404; doi:10.3390/plants15030520)
Supplement: Supplementary file 1 [file plants-15-00520-s001.zip › Table S 5-Selective Sweeps (SSWs).xlsx]

## Sheet: selectiveSweep.result.top
CHROM	BIN_START	BIN_END	N_VARIANTS	PI	theta_w	TajimaD
chr01	1850001	1900000	444	0.00395261	0.002503	2.45786
chr01	2050001	2100000	118	0.000989126	0.000665212	2.23161
chr01	2100001	2150000	1001	0.00858996	0.00564303	2.4335
chr01	2150001	2200000	536	0.00461786	0.00302164	2.32997
chr01	2200001	2250000	401	0.00301862	0.00226059	2.32454
chr01	2350001	2400000	486	0.00426027	0.00273977	2.55613
chr01	2450001	2500000	447	0.00279678	0.00251991	1.98488
chr01	2550001	2600000	1201	0.0109636	0.00677051	2.84788
chr01	2600001	2650000	232	0.00187219	0.00130787	2.14741
chr01	2650001	2700000	656	0.0059487	0.00369813	2.58981
chr01	2700001	2750000	950	0.00766879	0.00535552	2.10529
chr01	2750001	2800000	956	0.00805871	0.00538935	2.60303
chr01	2800001	2850000	1400	0.0120481	0.00789235	2.37847
chr01	2850001	2900000	467	0.00385949	0.00263266	2.16956
chr01	3350001	3400000	236	0.00197122	0.00133042	2.10827
chr01	3400001	3450000	362	0.00295498	0.00204074	2.05813
chr01	3450001	3500000	185	0.00160664	0.00104292	2.23566
chr01	3500001	3550000	246	0.00200671	0.0013868	2.10706
chr01	4200001	4250000	152	0.00120315	0.000856884	1.99892
chr01	4350001	4400000	189	0.00144433	0.00106547	2.24747
chr01	4400001	4450000	247	0.00222304	0.00139244	2.67063
chr01	4500001	4550000	280	0.00234574	0.00157847	2.07578
chr01	4850001	4900000	250	0.00191204	0.00140935	2.27952
chr01	4950001	5000000	364	0.00323675	0.00205201	2.43602
chr01	7000001	7050000	304	0.00254477	0.00171377	2.02319
chr01	7100001	7150000	707	0.00578199	0.00398564	1.95759
chr01	14600001	14650000	1027	0.00784933	0.0057896	2.03484
chr01	18500001	18550000	1248	0.00829042	0.00703547	2.02791
chr01	19350001	19400000	349	0.0031215	0.00196745	2.54209
chr01	19450001	19500000	525	0.00423857	0.00295963	2.20112
chr01	20450001	20500000	602	0.00554823	0.00339371	2.73681
chr01	20600001	20650000	719	0.00652939	0.00405329	2.66597
chr01	21000001	21050000	579	0.00481555	0.00326405	2.3006
chr01	21100001	21150000	413	0.00371688	0.00232824	2.51769
chr01	21600001	21650000	578	0.0038053	0.00325841	2.43206
chr01	21900001	21950000	260	0.00244342	0.00146572	2.94571
chr01	21950001	22000000	314	0.00251442	0.00177014	2.10276
chr01	22000001	22050000	839	0.00716276	0.00472977	2.26206
chr01	22100001	22150000	614	0.00540626	0.00346136	2.35494
chr01	22150001	22200000	464	0.00364526	0.00261575	2.12866
chr01	22350001	22400000	405	0.00343963	0.00228314	2.23265
chr01	22400001	22450000	1346	0.0115702	0.00758793	2.4391
chr01	22450001	22500000	1064	0.00950421	0.00599819	2.69852
chr01	22550001	22600000	1168	0.00936705	0.00658447	1.99611
chr01	22600001	22650000	569	0.00464787	0.00320768	2.05997
chr01	22650001	22700000	472	0.00419004	0.00266085	2.44485
chr01	22700001	22750000	373	0.00330885	0.00210275	2.5059
chr01	22750001	22800000	788	0.006966	0.00444227	2.41653
chr01	22800001	22850000	907	0.00727098	0.00511311	2.02673
chr01	22850001	22900000	750	0.00616693	0.00422804	2.02992
chr01	28650001	28700000	187	0.00160037	0.00105419	2.15271
chr01	36100001	36150000	295	0.00267238	0.00166303	2.56724
chr01	38200001	38250000	268	0.00226238	0.00151082	2.09472
chr01	43250001	43300000	145	0.000975051	0.000817422	2.58913
chr02	1550001	1600000	325	0.00269248	0.00183215	2.00275
chr02	1750001	1800000	82	0.000704213	0.000462266	2.11902
chr02	2050001	2100000	263	0.00221457	0.00148263	2.03023
chr02	6500001	6550000	744	0.0019267	0.00419422	2.28459
chr02	12750001	12800000	919	0.00737712	0.00518076	2.36949
chr02	17400001	17450000	358	0.00277568	0.00201819	2.07564
chr02	17500001	17550000	1376	0.010068	0.00775705	2.05325
chr02	18600001	18650000	664	0.00521578	0.00374323	1.98052
chr02	21950001	22000000	232	0.00197145	0.00130787	2.29276
chr02	22050001	22100000	250	0.00233589	0.00140935	2.81586
chr02	23900001	23950000	737	0.00593985	0.00415476	2.32277
chr02	25550001	25600000	374	0.00312906	0.00210838	2.06323
chr02	25600001	25650000	440	0.00397511	0.00248045	2.6574
chr02	25650001	25700000	424	0.00353517	0.00239025	1.99999
chr02	27300001	27350000	254	0.00208085	0.0014319	2.21211
chr02	29400001	29450000	449	0.00371633	0.00253119	2.1043
chr02	29450001	29500000	340	0.00300878	0.00191671	2.48303
chr02	29550001	29600000	358	0.0031914	0.00201819	2.52204
chr02	30350001	30400000	379	0.00319762	0.00213657	2.27926
chr02	31050001	31100000	201	0.0016674	0.00113312	2.04906
chr02	33200001	33250000	802	0.00677452	0.00452119	2.09399
chr02	33600001	33650000	518	0.00448345	0.00292017	2.41718
chr02	34000001	34050000	155	0.00130032	0.000873796	2.1161
chr02	34200001	34250000	225	0.00198434	0.00126841	2.33938
chr02	34600001	34650000	159	0.00145171	0.000896345	2.67482
chr02	34950001	35000000	446	0.00388688	0.00251428	2.22799
chr02	35000001	35050000	782	0.0071297	0.00440844	2.92989
chr02	35700001	35750000	270	0.00226429	0.0015221	2.05363
chr02	35750001	35800000	173	0.0014875	0.000975269	2.32854
chr02	35800001	35850000	225	0.00202846	0.00126841	2.4057
chr03	150001	200000	286	0.00233604	0.00161229	1.99919
chr03	1650001	1700000	317	0.00280996	0.00178705	2.42632
chr03	1850001	1900000	402	0.0035702	0.00226623	2.39779
chr03	2100001	2150000	312	0.00300287	0.00175887	2.95039
chr03	2150001	2200000	752	0.00602313	0.00423932	2.14249
chr03	3450001	3500000	423	0.00383142	0.00238462	2.66076
chr03	8300001	8350000	577	0.00438716	0.00325278	2.03286
chr03	8400001	8450000	425	0.00349492	0.00239589	2.56085
chr03	8700001	8750000	363	0.00304947	0.00204637	2.0524
chr03	8750001	8800000	462	0.00389358	0.00260448	2.11355
chr03	9300001	9350000	717	0.00612517	0.00404201	2.21332
chr03	9350001	9400000	480	0.00387587	0.00270595	1.97943
chr03	9400001	9450000	660	0.00599994	0.00372068	2.77767
chr03	11850001	11900000	627	0.005522	0.00353464	2.72293
chr03	25550001	25600000	333	0.0028895	0.00187725	2.3585
chr03	25700001	25750000	1065	0.00878766	0.00600382	2.17398
chr03	25800001	25850000	574	0.00504014	0.00323586	2.31908
chr03	26950001	27000000	370	0.00319589	0.00208584	2.22222
chr03	28800001	28850000	376	0.00319897	0.00211966	2.18072
chr03	28850001	28900000	693	0.00552962	0.00390671	2.23221
chr03	29150001	29200000	390	0.0031602	0.00219858	1.97793
chr03	29400001	29450000	434	0.0036545	0.00244663	2.20946
chr03	29550001	29600000	267	0.00244005	0.00150518	2.82627
chr03	29750001	29800000	412	0.00387478	0.00232261	2.90733
chr03	29800001	29850000	322	0.00299084	0.00181524	2.81458
chr03	29850001	29900000	275	0.00237844	0.00155028	2.22686
chr03	30450001	30500000	193	0.00147312	0.00108802	2.03676
chr03	30600001	30650000	630	0.00522753	0.00355156	2.15459
chr03	33050001	33100000	287	0.00251274	0.00161793	2.33125
chr03	34200001	34250000	784	0.00664582	0.00441972	2.57598
chr03	34300001	34350000	233	0.0017617	0.00131351	1.99427
chr03	34600001	34650000	254	0.00188866	0.0014319	1.94937
chr03	34750001	34800000	652	0.00577418	0.00367558	2.53242
chr03	34950001	35000000	310	0.00256551	0.00174759	2.14982
chr03	35250001	35300000	623	0.00538993	0.0035121	2.29953
chr03	35400001	35450000	665	0.00586027	0.00374887	2.71852
chr03	35450001	35500000	584	0.00492238	0.00329224	2.28055
chr03	35500001	35550000	371	0.00283343	0.00209147	2.22401
chr03	35550001	35600000	508	0.0044622	0.0028638	2.33743
chr03	35600001	35650000	374	0.00290687	0.00210838	2.16423
chr03	35650001	35700000	297	0.00226743	0.00167431	1.93905
chr04	22350001	22400000	33	0.000320842	0.000186034	2.85705
chr04	28050001	28100000	317	0.00300605	0.00178705	2.96961
chr04	28100001	28150000	467	0.00399228	0.00263266	2.36063
chr04	28150001	28200000	551	0.00521808	0.0031062	2.89511
chr04	28250001	28300000	621	0.00529426	0.00350082	2.27943
chr04	28300001	28350000	684	0.00538458	0.00385598	2.09027
chr04	28350001	28400000	564	0.00509626	0.00317949	2.64823
chr04	28400001	28450000	401	0.00384143	0.00226059	2.95483
chr04	28450001	28500000	672	0.00565633	0.00378833	2.02476
chr04	28500001	28550000	297	0.00245478	0.00167431	2.31976
chr04	30000001	30050000	97	0.000873684	0.000546827	2.45408
chr04	30350001	30400000	447	0.00355883	0.00251991	2.24354
chr04	30400001	30450000	272	0.00268961	0.00153337	3.15193
chr04	33150001	33200000	122	0.00106737	0.000687762	2.42076
chr04	35250001	35300000	237	0.00177381	0.00133606	2.07604
chr04	35500001	35550000	64	0.000650947	0.000360793	3.26539
chr05	2750001	2800000	183	0.00155404	0.00103164	2.30318
chr05	2800001	2850000	85	0.00056778	0.000479178	2.10446
chr05	3600001	3650000	935	0.00661132	0.00527096	1.95061
chr05	6550001	6600000	618	0.00494442	0.00348391	2.09338
chr05	16550001	16600000	488	0.00406584	0.00275105	2.01375
chr05	17450001	17500000	835	0.00695795	0.00470722	2.25417
chr05	17500001	17550000	1317	0.0105679	0.00742445	1.99699
chr05	17550001	17600000	711	0.00588389	0.00400819	2.08118
chr05	17650001	17700000	850	0.00758607	0.00479178	2.59179
chr05	17800001	17850000	857	0.0073685	0.00483125	2.28286
chr05	17850001	17900000	469	0.00374909	0.00264394	2.27902
chr05	17900001	17950000	658	0.00582203	0.0037094	2.38011
chr05	17950001	18000000	1036	0.00963432	0.00584034	3.07667
chr05	18000001	18050000	710	0.00618219	0.00400255	2.54015
chr05	22250001	22300000	628	0.00540205	0.00354028	2.24113
chr05	25000001	25050000	746	0.00625137	0.00420549	2.13485
chr05	25450001	25500000	499	0.00407322	0.00281306	1.96472
chr05	25600001	25650000	399	0.00328067	0.00224932	2.51
chr05	25650001	25700000	504	0.00484589	0.00284125	3.0513
chr05	25750001	25800000	440	0.00405905	0.00248045	2.70718
chr05	25800001	25850000	353	0.00333007	0.00199	2.8888
chr05	25900001	25950000	600	0.00488596	0.00338244	2.00095
chr05	26100001	26150000	516	0.00474232	0.00290889	2.67881
chr05	26150001	26200000	878	0.00762116	0.00494963	2.47057
chr05	26200001	26250000	741	0.00565073	0.00417731	1.96625
chr05	26250001	26300000	754	0.00646067	0.00425059	2.42827
chr05	26300001	26350000	559	0.00500674	0.0031513	2.50544
chr05	26350001	26400000	587	0.00524203	0.00330915	2.63723
chr05	26600001	26650000	328	0.00275163	0.00184906	2.07189
chr05	26800001	26850000	264	0.00224291	0.00148827	2.13695
chr05	26850001	26900000	334	0.00278806	0.00188289	2.02405
chr05	26900001	26950000	450	0.003751	0.00253683	2.05729
chr05	27200001	27250000	204	0.00166874	0.00115003	2.12538
chr05	27900001	27950000	372	0.0031148	0.00209711	2.11979
chr05	27950001	28000000	730	0.00604997	0.0041153	1.98239
chr06	2000001	2050000	248	0.00246048	0.00139807	3.24499
chr06	2050001	2100000	113	0.00108239	0.000637025	3.05502
chr06	2100001	2150000	415	0.00399289	0.00233952	2.98453
chr06	2150001	2200000	480	0.00442332	0.00270595	2.68208
chr06	2200001	2250000	305	0.0024444	0.0017194	1.93853
chr06	2350001	2400000	458	0.00374957	0.00258193	1.94011
chr06	3050001	3100000	574	0.00480605	0.00323586	2.05584
chr06	3650001	3700000	481	0.00397089	0.00271159	2.07611
chr06	3750001	3800000	521	0.00463645	0.00293708	2.48717
chr06	3850001	3900000	19	0.000154536	0.00010711	2.47466
chr06	5550001	5600000	165	0.00146464	0.00093017	2.39543
chr06	5650001	5700000	896	0.00763913	0.0050511	2.79859
chr06	5850001	5900000	676	0.00554956	0.00381088	2.25759
chr06	5900001	5950000	1052	0.00918155	0.00593054	2.37232
chr06	5950001	6000000	449	0.00401563	0.00253119	2.53513
chr06	6000001	6050000	965	0.00870456	0.00544008	2.64692
chr06	6050001	6100000	1268	0.00921315	0.00714821	2.0919
chr06	6100001	6150000	1093	0.00754712	0.00616167	1.96106
chr06	6150001	6200000	657	0.00567993	0.00370377	2.75198
chr06	6400001	6450000	280	0.00265849	0.00157847	2.86528
chr06	6450001	6500000	541	0.00526218	0.00304983	3.10673
chr06	6500001	6550000	915	0.0077429	0.00515821	2.62726
chr06	9650001	9700000	311	0.00277588	0.00175323	2.48636
chr06	19900001	19950000	1308	0.0111594	0.00737371	2.29453
chr06	19950001	20000000	1345	0.0116473	0.00758229	2.54484
chr06	20000001	20050000	400	0.00358133	0.00225496	2.73494
chr06	20050001	20100000	839	0.00687584	0.00472977	2.23376
chr06	20100001	20150000	987	0.00804321	0.00556411	1.93913
chr06	20150001	20200000	581	0.00490681	0.00327532	2.27707
chr06	20250001	20300000	368	0.0019019	0.00207456	2.22575
chr06	20400001	20450000	601	0.00497621	0.00338807	1.99092
chr06	20450001	20500000	346	0.00280019	0.00195054	2.1216
chr06	20700001	20750000	458	0.0037022	0.00258193	2.12069
chr06	20750001	20800000	946	0.00778076	0.00533297	2.00654
chr06	20800001	20850000	649	0.00531752	0.00365867	2.01633
chr06	21300001	21350000	168	0.0014358	0.000947082	2.30991
chr06	22650001	22700000	687	0.00558168	0.00387289	2.20261
chr06	22800001	22850000	386	0.0031669	0.00217603	2.40897
chr06	26300001	26350000	164	0.00139532	0.000924532	2.15164
chr06	26350001	26400000	313	0.00258169	0.0017645	1.97406
chr06	26700001	26750000	728	0.00618477	0.00410402	2.1538
chr06	26750001	26800000	316	0.00260485	0.00178142	1.9548
chr06	27550001	27600000	741	0.00623061	0.00417731	2.05707
chr06	27600001	27650000	315	0.00284741	0.00177578	2.51886
chr06	28900001	28950000	335	0.0027119	0.00188853	2.0052
chr06	30350001	30400000	122	0.00117189	0.000687762	2.89674
chr07	950001	1000000	766	0.00693914	0.00431824	2.837
chr07	1000001	1050000	460	0.00415163	0.0025932	2.52814
chr07	1050001	1100000	416	0.0035947	0.00234516	2.20976
chr07	1100001	1150000	934	0.00798511	0.00526532	2.24655
chr07	1250001	1300000	466	0.00420799	0.00262702	2.59052
chr07	1550001	1600000	553	0.00462252	0.00311748	2.06433
chr07	1750001	1800000	501	0.00441602	0.00282433	2.59354
chr07	2050001	2100000	546	0.00471384	0.00307802	2.4021
chr07	2100001	2150000	625	0.00498542	0.00352337	1.96343
chr07	2150001	2200000	335	0.00310509	0.00188853	2.65906
chr07	2200001	2250000	412	0.00395161	0.00232261	3.17738
chr07	2650001	2700000	335	0.00279491	0.00188853	2.20919
chr07	28100001	28150000	597	0.00485613	0.00336552	1.96983
chr07	28150001	28200000	745	0.00611265	0.00419986	2.14333
chr08	700001	750000	195	0.00159468	0.00109929	1.98705
chr08	4300001	4350000	864	0.00778346	0.00487071	2.68484
chr08	4350001	4400000	1014	0.00940454	0.00571632	2.75282
chr08	4400001	4450000	920	0.00734804	0.0051864	1.99849
chr08	4500001	4550000	377	0.00360594	0.0021253	2.95234
chr08	4550001	4600000	313	0.003061	0.0017645	3.07225
chr08	4600001	4650000	509	0.00440947	0.00286943	2.61557
chr08	4700001	4750000	534	0.00403733	0.00301037	2.47711
chr08	4850001	4900000	1360	0.00966867	0.00766685	1.9795
chr08	5050001	5100000	604	0.00355463	0.00340498	2.01392
chr08	5100001	5150000	530	0.00445029	0.00298782	2.08986
chr08	5200001	5250000	856	0.00692059	0.00482561	2.02385
chr08	5300001	5350000	1121	0.00905957	0.00631952	2.4341
chr08	5350001	5400000	372	0.00336997	0.00209711	2.49076
chr08	5450001	5500000	1520	0.0109748	0.00856884	2.12369
chr08	5550001	5600000	1687	0.0110623	0.00951028	2.29255
chr08	5650001	5700000	1405	0.0105903	0.00792054	1.94413
chr08	7750001	7800000	867	0.00600613	0.00488762	2.19832
chr08	9200001	9250000	841	0.00690526	0.00474105	2.09775
chr08	15700001	15750000	179	0.00150677	0.00100909	2.06369
chr08	16950001	17000000	1204	0.0111502	0.00678742	2.84383
chr08	17150001	17200000	790	0.00649608	0.00445354	2.09475
chr08	18800001	18850000	1050	0.00779088	0.00591926	2.20502
chr08	19000001	19050000	327	0.00291501	0.00184343	2.50363
chr08	20000001	20050000	825	0.00678699	0.00465085	1.97138
chr08	20050001	20100000	605	0.00527085	0.00341062	2.40391
chr08	20100001	20150000	629	0.00593432	0.00354592	2.87271
chr08	20350001	20400000	797	0.0068115	0.004493	2.2608
chr08	20400001	20450000	757	0.00660031	0.00426751	2.35269
chr08	20450001	20500000	1042	0.00823717	0.00587416	2.15025
chr08	20550001	20600000	413	0.0039496	0.00232824	3.02999
chr08	20600001	20650000	690	0.0057848	0.0038898	1.9449
chr08	24450001	24500000	50	0.000430105	0.00028187	2.11633
chr08	25600001	25650000	556	0.00497653	0.00313439	2.54001
chr08	26050001	26100000	335	0.00267342	0.00188853	2.04479
chr09	2750001	2800000	272	0.000243813	0.00153337	1.99409
chr09	2800001	2850000	309	0.000228639	0.00174195	2.25171
chr09	4250001	4300000	2067	0.0128027	0.0116525	2.01659
chr09	4300001	4350000	1509	0.00961477	0.00850682	2.09385
chr09	10900001	10950000	1133	0.00844129	0.00638717	2.2043
chr09	11000001	11050000	562	0.00448725	0.00316821	2.1946
chr09	11100001	11150000	1954	0.0130617	0.0110155	2.13254
chr09	11150001	11200000	1364	0.00856265	0.0076894	2.05268
chr09	11200001	11250000	1146	0.00722583	0.00646045	2.18494
chr09	11250001	11300000	944	0.00858561	0.0053217	2.71831
chr09	11400001	11450000	1187	0.00865772	0.00669158	2.28126
chr09	11450001	11500000	1047	0.00517266	0.00590235	2.18497
chr09	11600001	11650000	1849	0.0100472	0.0104235	2.04638
chr09	11750001	11800000	1444	0.0120831	0.00814039	2.29087
chr09	11800001	11850000	1080	0.00932152	0.00608838	2.48328
chr09	11900001	11950000	472	0.00392179	0.00266085	2.06767
chr09	11950001	12000000	1055	0.00892846	0.00594745	2.25282
chr09	12000001	12050000	1280	0.00951713	0.00721586	1.94812
chr09	12100001	12150000	591	0.00445331	0.0033317	2.04036
chr09	12150001	12200000	675	0.00581934	0.00380524	2.33918
chr09	12250001	12300000	469	0.00398916	0.00264394	2.42214
chr09	12300001	12350000	702	0.00584028	0.00395745	2.14063
chr09	12350001	12400000	724	0.00625155	0.00408147	2.54695
chr09	12400001	12450000	471	0.00400586	0.00265521	2.55921
chr09	12450001	12500000	800	0.00646287	0.00450991	2.70298
chr09	12500001	12550000	766	0.00604249	0.00431824	2.41476
chr09	13150001	13200000	271	0.00231813	0.00152773	2.40437
chr09	14050001	14100000	461	0.00374221	0.00259884	2.06803
chr09	14150001	14200000	276	0.00227499	0.00155592	2.31927
chr09	14350001	14400000	235	0.00194618	0.00132479	2.0983
chr09	14400001	14450000	461	0.00378533	0.00259884	1.97091
chr09	14450001	14500000	229	0.00195167	0.00129096	2.54889
chr09	14550001	14600000	410	0.00370249	0.00231133	2.8719
chr09	17550001	17600000	163	0.00132144	0.000918895	1.95715
chr09	19150001	19200000	737	0.00614989	0.00415476	2.6731
chr09	19200001	19250000	626	0.00571566	0.00352901	2.89365
chr09	19250001	19300000	478	0.0042865	0.00269467	2.63104
chr09	19300001	19350000	358	0.00325579	0.00201819	2.53731
chr09	19400001	19450000	178	0.00150174	0.00100346	2.02766
chr09	20900001	20950000	157	0.00161444	0.000885071	3.43113
chr09	21150001	21200000	86	0.000760322	0.000484816	2.39979
chr09	22650001	22700000	109	0.000924475	0.000614476	2.56274
chr10	2150001	2200000	988	0.00764796	0.00556974	1.94993
chr10	2200001	2250000	110	0.000890352	0.000620113	2.15205
chr10	13750001	13800000	334	0.00286779	0.00188289	2.18849
chr10	14100001	14150000	202	0.00109464	0.00113875	2.39597
chr10	19250001	19300000	716	0.00518551	0.00403637	2.20543
chr10	19400001	19450000	180	0.00130931	0.00101473	2.03786
chr10	20350001	20400000	178	0.00170609	0.00100346	2.96829
chr11	2200001	2250000	312	0.00252611	0.00175887	2.07614
chr11	2400001	2450000	518	0.00457699	0.00292017	2.54651
chr11	2750001	2800000	668	0.00518992	0.00376578	1.94392
chr11	2800001	2850000	415	0.00349822	0.00233952	2.27871
chr11	2850001	2900000	527	0.00440708	0.00297091	2.04597
chr11	2900001	2950000	499	0.00441806	0.00281306	2.5678
chr11	2950001	3000000	481	0.003913	0.00271159	2.28268
chr11	3000001	3050000	580	0.00484779	0.00326969	2.27016
chr11	4850001	4900000	639	0.00521138	0.00360229	2.02065
chr11	4900001	4950000	1483	0.0107469	0.00836025	2.20294
chr11	5000001	5050000	975	0.00718552	0.00549646	1.98465
chr11	5050001	5100000	604	0.00485475	0.00340498	2.53732
chr11	5100001	5150000	1609	0.0122179	0.00907056	2.07651
chr11	5500001	5550000	646	0.00489753	0.00364176	1.96882
chr11	5800001	5850000	1406	0.0101769	0.00792617	1.95185
chr11	5850001	5900000	554	0.00456783	0.00312312	2.04327
chr11	8550001	8600000	940	0.00746529	0.00529915	2.06795
chr11	8700001	8750000	707	0.00422356	0.00398564	2.02044
chr11	8750001	8800000	981	0.00742672	0.00553028	2.39362
chr11	9000001	9050000	1127	0.00998926	0.00635334	2.56711
chr11	18900001	18950000	574	0.00486765	0.00323586	2.14457
chr11	18950001	19000000	471	0.00392262	0.00265521	2.26766
chr11	19050001	19100000	439	0.00367868	0.00247482	2.05402
chr11	19150001	19200000	168	0.00141352	0.000947082	2.65639
chr11	21000001	21050000	931	0.00618401	0.00524841	2.10077
chr11	22250001	22300000	693	0.00545599	0.00390671	2.0231
chr11	23000001	23050000	1694	0.0106997	0.00954974	2.04881
chr11	23900001	23950000	931	0.00810908	0.00524841	2.8586
chr11	23950001	24000000	955	0.00765591	0.00538371	2.53018
chr11	24750001	24800000	855	0.00690146	0.00481997	2.04074
chr11	27750001	27800000	1022	0.00604436	0.00576141	2.00793
chr11	28800001	28850000	313	0.00285851	0.0017645	2.75634
chr12	700001	750000	440	0.00380477	0.00248045	2.39792
chr12	750001	800000	604	0.00504999	0.00340498	2.19489
chr12	1050001	1100000	741	0.00602126	0.00417731	1.97512
chr12	1500001	1550000	718	0.00642077	0.00404765	2.62276
chr12	2700001	2750000	134	0.00110038	0.000755411	1.99711
chr12	3200001	3250000	106	0.000981158	0.000597564	2.63389
chr12	3550001	3600000	293	0.00257183	0.00165176	2.54135
chr12	14700001	14750000	1157	0.00969045	0.00652246	2.22167
chr12	14850001	14900000	547	0.00473984	0.00308365	2.28098
chr12	21000001	21050000	1361	0.00370257	0.00767249	2.07893
chr12	21750001	21800000	793	0.0064639	0.00447045	2.0041
chr12	21900001	21950000	683	0.00558185	0.00385034	2.39119
chr12	22650001	22700000	403	0.00335786	0.00227187	2.34998
chr12	23700001	23750000	271	0.0023197	0.00152773	2.25006
chr12	24150001	24200000	655	0.00441744	0.00369249	2.00978
chr12	24200001	24250000	432	0.00364376	0.00243535	2.29352
chr12	24250001	24300000	727	0.00668562	0.00409838	3.03069
chr12	24300001	24350000	591	0.0045939	0.0033317	1.98879
chr12	24350001	24400000	456	0.00396259	0.00257065	2.32622
chr12	24550001	24600000	591	0.00485272	0.0033317	2.1043
chr12	25750001	25800000	946	0.00802952	0.00533297	2.92663
chr12	25800001	25850000	559	0.00523251	0.0031513	3.10628
