# Supplementary material for: Key Genomic Regions of Rice Cultivar GuiHeFeng and Its Derivatives Revealed by Genome-Wide Analysis
Source: Plants (Basel). 2026 Feb 6;15(3):520. doi: 10.3390/plants15030520 (PMC12899404; doi:10.3390/plants15030520)
Supplement: Supplementary file 1 [file plants-15-00520-s001.zip › Table S 6 -Key genomic regions (kGRs).xlsx]

## Sheet: all.inherited.from.GuiHeFeng.kn
Chr	Start	End
chr01	2050000	2100000
chr01	28650000	28700000
chr02	12750000	12800000
chr03	26950000	27000000
chr03	3450000	3500000
chr04	22350000	22400000
chr04	33150000	33200000
chr04	35250000	35300000
chr06	28900000	28950000
chr06	30350000	30400000
chr08	15700000	15750000
chr09	13150000	13200000
chr09	17550000	17600000
chr09	20900000	20950000
chr09	21150000	21200000
chr09	22650000	22700000
chr10	14100000	14150000
chr10	20350000	20400000
chr11	28800000	28850000
chr12	24550000	24600000
