# Supplementary material for: Key Genomic Regions of Rice Cultivar GuiHeFeng and Its Derivatives Revealed by Genome-Wide Analysis
Source: Plants (Basel). 2026 Feb 6;15(3):520. doi: 10.3390/plants15030520 (PMC12899404; doi:10.3390/plants15030520)
Supplement: Supplementary file 1 [file plants-15-00520-s001.zip › Table S 7- Important genes on the kGTBs.xlsx]

## Sheet: Sheet1
bin	Chr	Start	End	Gene	Alt_Allele_Function	Category
chr01:25350000-25400000	chr01	25383093	25383093	Rd/DFR/OsDfr	red seed coat	Seed Morphology
chr01:5200000-5250000	chr01	5244076	5244076	D2/CYP90D2/SMG11	larger tiller angle	Plant Architecture
chr01:5250000-5300000	chr01	5270928	5270928	Gn1a/OsCKX2	increasing grain number	Yield components
chr01:5250000-5300000	chr01	5275530	5275530	Gn1a/OsCKX2	increasing grain number	Yield components
chr01:5250000-5300000	chr01	5275544	5275544	Gn1a/OsCKX2	increasing grain number	Yield components
chr01:5550000-5600000	chr01	5568692	5568692	Rf3/OsMADS3	fertility restoration	Yield components
chr02:30050000-30100000	chr02	30096330	30096330	DTH2/Hd7	delaying heading date under LD	Heading date
chr03:4350000-4400000	chr03	4353347	4353347	OsLG3	increasing drought tolerance	Yield components
chr03:4350000-4400000	chr03	4353103	4353103	OsLG3	increasing drought tolerance	Yield components
chr04:23850000-23900000	chr04	23886659	23886659	BET1	increasing boron-toxicity tolerance	Abiotic Stress
chr04:28850000-28900000	chr04	28894753	28894753	OsCYP704A3	Longer seed size	Seed Morphology
chr04:33300000-33350000	chr04	33304910	33304910	OsJAZ1	decreasing root length and weight	Abiotic Stress
chr06:4200000-4250000	chr06	4201227	4201227	DPL2	hybrid incompatibility	Yield components
chr06:9300000-9350000	chr06	9338220	9338220	Hd1	promoting heading date under LD	Heading date
chr07:19050000-19100000	chr07	19060398	19060398	OsUGT707A2	more 5-O-glucoside	Secondary metabolism
chr07:19100000-19150000	chr07	19103249	19103249	OsSPL13/GLW7	increasing grain size	Yield components
chr09:18100000-18150000	chr09	18122850	18122850	bZIP73	decreasing chilling tolerance	Abiotic Stress
chr09:20700000-20750000	chr09	20731844	20731844	TAC1	Spread-out plant architecture	Plant Architecture
chr11:7650000-7700000	chr11	7659694	7659694	LHCB5	increasing blast resistance	Biotic Stress
chr12:24650000-24700000	chr12	24669797	24669797	HSA1b	hybrid incompatibility	Yield components
