# Supplementary material for: Key Genomic Regions of Rice Cultivar GuiHeFeng and Its Derivatives Revealed by Genome-Wide Analysis
Source: Plants (Basel). 2026 Feb 6;15(3):520. doi: 10.3390/plants15030520 (PMC12899404; doi:10.3390/plants15030520)
Supplement: Supplementary file 1 [file plants-15-00520-s001.zip › Table S 8-1Genotype of 164 genes QTLs detected by GSR40K analysis for GuiHeFeng and its derivatives.xlsx]

## Sheet: Functional gene
Category	Gene	Alt_Allele_Function	Ref_geno	Alt_geno	GuiFeng18	GuiNongFeng	HeFengDao445	HeXiFengZhan2	NaXiangSiMiao	NaGuXiang	NaFengZhan	GuiYaXiang	JingYouXiang139	GuiHeFeng
Abiotic Stress	Os-HKT1;5/SKC1	increasing salt tolerance	C	T		√	√	√	√	√	√		√
Abiotic Stress	OsPP15	increasing drought tolerance	T	C
Abiotic Stress	NRAT1	decreasing Al tolerance	G	A
Abiotic Stress	NRAT1	decreasing Al tolerance	G	A
Abiotic Stress	NRAT1	decreasing Al tolerance	C	T
Abiotic Stress	NRAT1	decreasing Al tolerance	C	T
Abiotic Stress	OsHMA4	Grain lower Cu	T	C
Abiotic Stress	qLTG3-1	Low germinability at low-temperature (loss-of-function)	T	G
Abiotic Stress	BET1	increasing boron-toxicity tolerance	G	GT	√	√	√	√	√	√	√	√	√	√
Abiotic Stress	OsHKT1;1	increasing root sodium content	T	C	√		√	√	√		√		√	√
Abiotic Stress	OsJAZ1	decreasing root length and weight	A	G	√	√	√	√	√	√	√	√	√	√
Abiotic Stress	OsHKT2;1	lower potassium use efficiency	T	C
Abiotic Stress	OsHMA3	high cadmium accumulation	T	G
Abiotic Stress	OsHMA3	high cadmium accumulation	C	T
Abiotic Stress	qGMN7.1/OsNRAMP5	high cadmium accumulation	AG	A	√	√	√	√	√	√	√	√	√	√
Abiotic Stress	qGMN7.1/OsNRAMP5	high cadmium accumulation	A	G	√	√	√	√	√	√	√	√	√	√
Abiotic Stress	OsSAP16	increasing resistance to tungro spherical virus	T	C
Abiotic Stress	Os-MOT1;1	decreasing molybdenum accumulation	T	C					H					√
Abiotic Stress	DRO1	shallow rooting	AT	A
Abiotic Stress	bZIP73	decreasing chilling tolerance	C	T	√	√	√	√	√	√	√	√	√	√
Abiotic Stress	qUVR-10	High CPD photolyase activity	C	T
Abiotic Stress	DROT1	increasing drought tolerance	C	T	√		√		H	√		√		√
Abiotic Stress	HAN1	decreasing chilling tolerance	A	G	√	√	√	√	√	√	√	√	√	√
Abiotic Stress	Nced	drought resistance	C	T	√	√
Biotic Stress	bsr-d1	increasing blast resistance	T	C				N			H			N
Biotic Stress	Bph3	increasing brown planthopper resistance	T	C	√	√	√		H	√		√	√	√
Biotic Stress	Bph3	increasing brown planthopper resistance	C	T
Biotic Stress	Bph3	increasing brown planthopper resistance	A	G
Biotic Stress	PiPR1	decreasing blast tolerance	G	A
Biotic Stress	PiPR1	decreasing blast tolerance	G	A
Biotic Stress	PiPR1	decreasing blast tolerance	GAA	G						N
Biotic Stress	Xa1	increasing blight resistance	G	T
Biotic Stress	Pi50	increasing blast resistance	G	A
Biotic Stress	Pii/HIT7/pi5-1	increasing blast resistance	A	G
Biotic Stress	Pi56	increasing blast resistance	A	G	N		N	N		N	N		N	N
Biotic Stress	Pi-CO39/RGA4	increasing blast resistance	G	A
Biotic Stress	LHCB5	increasing blast resistance	T	C	√	√	√	√	√	√	√	√	√	√
Biotic Stress	Xa26/Xa3	increasing blight resistance	G	A
Biotic Stress	Xa26/Xa3	increasing blight resistance	A	G	√	√	√	√	√	√	√	√	√	√
Biotic Stress	Ptr	increasing blast resistance	TAAAAA	T
Heading date	HESO1/OsHESO1	later days to headings	G	A	√		√	√	√	√	√	√	√	√
Heading date	OsMADS51	delaying heading date	GAGGA	G	√	√	√	√	√	√	√	√	√	√
Heading date	OsCOL4	promoting heading date	C	A				√	H	√	√		√	√
Heading date	OsCOL4	promoting heading date	GTGCA	G						√
Heading date	DTH2/Hd7	delaying heading date under LD	A	G	√	√	√	√	√	√	√	√	√	√
Heading date	OsMADS50/Hd9/OsSOC1/DTH3	delaying heading date	T	C	√	√	√	√	√	√	√	√	√	√
Heading date	Hd16	promoting heading date under LD	G	A
Heading date	Hd17/Hd3b	delaying heading date	A	G				√	H			√	√
Heading date	RFT1	delaying heading date	G	A					H
Heading date	Hd3a	Late heading	C	A					H
Heading date	Hd1	promoting heading date under LD	CG	C
Heading date	Hd1	promoting heading date under LD	AGAAG	A
Heading date	Hd1	promoting heading date under LD	G	GGTTAT
Heading date	Hd1	promoting heading date under LD	CAAGA	C	√	√	√	√	H	√	√	√	√	√
Heading date	Hd1	promoting heading date under LD	C	T
Heading date	Ghd7/Hd4	promoting heading date under LD	G	T
Heading date	OsPRR37/Hd2/Ghd7.1	promoting heading date under LD	AGAACGTTG	A		√			H
Heading date	OsPRR37/Hd2/Ghd7.1	promoting heading date under LD	T	C
Heading date	OsPRR37/Hd2/Ghd7.1	promoting heading date under LD	C	T
Heading date	OsPRR37/Hd2/Ghd7.1	promoting heading date under LD	C	T
Heading date	OsPRR37/Hd2/Ghd7.1	early flowering	G	A
Heading date	OsPRR37/Hd2/Ghd7.1	early flowering	T	C
Heading date	Ghd8	promoting heading date under LD	A	ATGCCC						N			N
Heading date	DTH8	promoting heading date under LD	A	C						N			N
Heading date	Ehd1	delaying heading date	T	C					H
Heading date	RCN1	delaying heading date	C	T		√	√		H	√			√
Heading date	GATA28	later heading date,greater plant height and larger panicle length	C	A	√
Others	OsNPF6.1	higher nitrogen use efficiency	G	A
Others	psr1	increasing regeneration ablility	T	G	√	√	√	√	√	√	√	√	√	√
Others	OsPME1	more MeOH-Jasmonates	C	T	√	√	√	√	√	√	√	√	√	√
Others	OsTSD2	more MeOH-Jasmonates	A	G	√	√	√	√	√	√	√	√	√	√
Others	BOC1	callus browning	CT	C	√	√	√		√	√		√	√	√
Others	qSE3/OsHAK21	increasing salt tolerance	C	T				N
Others	LOC_Os07g39700	increasing sprouting	G	T				N
Others	NRT1.1B	higher nitrogen use efficiency	G	A	√	√	√	√	√	√	√	√	√	√
Plant Architecture	D2/CYP90D2/SMG11	larger tiller angle	G	T	√	√		√	H	√	√	√	√	√
Plant Architecture	D61/OsBRI1	larger flag leaf angle	G	A
Plant Architecture	D61/OsBRI1	larger flag leaf angle	C	T	√	√	√		√	√			√	√
Plant Architecture	sd1	semi-dwarf	TA	T	N	N	N		N	N		N	N
Plant Architecture	ILI3/OsbHLH153	increasing flag leaf angle	G	T
Plant Architecture	SCM3/OsTB1	increasing lodging resistance	G	GTGTA
Plant Architecture	SLR1/OsGAI/Slr1-d	higher plant height	C	A
Plant Architecture	TAC3	larger tiller angle	A	C
Plant Architecture	OsGSK2	increasing mesocotyl length	C	T	√	√	√		H	√		√	√	√
Plant Architecture	APO1	increasing grain number	C	T	N	N	N	N		N	N	N	N	N
Plant Architecture	TIG1	smaller tiller angle	C	T		√		√	H	√	√		√
Plant Architecture	OsOTUB1/WTG1	decreasing tiller number and increasing grain number	C	T
Plant Architecture	OsSPY	increasing plant height	G	T
Plant Architecture	OsTb2	increasing tiller number	T	C
Plant Architecture	LP1	long panicle	C	T
Plant Architecture	TAC1	Spread-out plant architecture	C	T	√	√	√	√	√	√	√	√	√	√
Plant Architecture	OsbHLH174	increasing flag leaf angle	A	G
Secondary metabolism	OsUGT706D1	more 7-O-glucoside	C	T	√	√	√	√	√	√	√	√	√	√
Secondary metabolism	Trigonelline_gwas	fewer trigonelline	G	T					H	√				√
Secondary metabolism	OsASMT2; OsCOMT7	more O-methylapigenin C-pentoside	G	GAC	√	√	√	√	√	√	√	√	√	√
Secondary metabolism	LOC_Os07g04970	fewer feruloylserotonin	A	G		√			H	√	√	√
Secondary metabolism	LOC_Os07g04970	fewer feruloylserotonin	G	A		√			H	√	√	√
Secondary metabolism	OsUGT707A2	more 5-O-glucoside	C	T	√	√	√	√	√	√	√	√	√	√
Secondary metabolism	OsUGT707A2	more 5-O-glucoside	CCCGTGCTGTCGTTCAA	C
Secondary metabolism	OsAT4c	fewer N-feruloylputrescine	G	A
Secondary metabolism	LOC_Os12g27254	fewer N',N''-p-coumaroyl feruloyl spermidine	G	A	√	√	√	√	H	√	√	√		√
Seed Morphology	Rd/DFR/OsDfr	light red seed coat	G	T
Seed Morphology	Rd/DFR/OsDfr	red seed coat	A	C	√	√	√	√	√	√	√	√	√	√
Seed Morphology	Rd/DFR/OsDfr	light red seed coat	G	GA
Seed Morphology	qSH1	seed shattering	T	G	√		√	√	√	√	√	√	√	√
Yield components	GW2	larger grain width and weight	C	T	√	√	√	√	H	√	√	√	√	√
Seed Morphology	GS3	Large grain (loss-of-function)	G	T	√	√	√	√	√	√	√	√	√	√
Seed Morphology	An-2/OsLOGL6/LABA1	shorter awn	TC	T	√	√	√	√	√	√	√	√	√	√
Seed Morphology	An-2/OsLOGL6/LABA1	awn present	C	CTAT
Seed Morphology	OsCYP704A3	Longer seed size	G	A	√	√	√	√	√	√	√	√	√	√
Seed Morphology	OsC1	colorless apiculus	C	CTGCAGGCTCCG
Seed Morphology	Hairy Leaf 6/HL6	increasing grain weight and plant height	C	CCAAAGTTTAACAGTATAGT
Seed Morphology	Rc	red seed coat	C	A
Seed Morphology	Rc	red seed coat	A	AACGCGAAAAGTCGG	√	√	√	√	√	√	√	√	√	√
Taste quality	OsAAP6	increasing seed protein content	CTCTGTG	C
Taste quality	OsACS6/SSG6	more L-asparagine	A	G					H
Taste quality	ALK	High gelatinization temperature	A	G	√	√	√	√	N	√	√	√	√	√
Taste quality	Badh2	fragrance	AAAGAT	A		√			√	√		√	√
Taste quality	Badh2	fragrance	CCGGGCGC	C
Taste quality	Badh2	fragrance	ATCG	A
Taste quality	Badh2	fragrance	T	TG
Yield components	Gn1a/OsCKX2	increasing grain number	A	C	√	√	√	√	√	√	√	√	√	√
Yield components	Gn1a/OsCKX2	increasing grain number	TTCAGCCATGGG	T
Yield components	Gn1a/OsCKX2	increasing grain number	ATCAATCAATCGATCGG	A	√	√	√	√	√	√	√	√	√	√
Yield components	Gn1a/OsCKX2	increasing grain number	ATCAATCAATCGATCGG	A	√	√	√	√	√	√	√	√	√	√
Yield components	Rf3/OsMADS3	fertility restoration	T	C	√	√	√	√	H	√	√	√	√	√
Yield components	ESA1	hybrid incompatibility	C	T
Yield components	SaF	non-japonica type	C	T	√	√	√	√	√	√	√	√	√	√
Yield components	NOG1	increasing grain number	G	GCAAAGTTGCCAT	√	√	√		H	√		√	√	√
Yield components	LAX1	increasing grain number	T	C	√		√	√	√	√	√	√	√	√
Yield components	LAX1	increasing grain number	C	A				H			H	H
Yield components	GW2	larger grain width and weight	CA	C
Yield components	Rf2	fertility restoration	C	T	√	√	√		H	√			√	√
Yield components	qNGR2/GRF4	larger grain size and higher nitrogen use efficiency	G	T
Yield components	OsLG3	increasing drought tolerance	A	C	√	√	√	√	√	√	√	√	√	√
Yield components	OsLG3	increasing drought tolerance	T	G	N	N	N	N	N	N	N	N	N	N
Yield components	OsLG3	increasing drought tolerance	G	A
Yield components	OsLG3	increasing drought tolerance	T	G	√	√	√	√	√	√	√	√	√	√
Yield components	qLGY3/OsMADS1/GW3p6/OsLG3b	increasing grain length	C	A
Yield components	GL3.2/CYP78A5	deceasing grain length	T	C	√	√	√	√	H	√	√	√	√	√
Yield components	LOX-3	decreasing generation of stale flavor	G	A
Yield components	GL3.3/qTGW3	increasing grain length	C	T
Yield components	GNP1	increaing grain number and plant height	G	A	√	√	√	√	√	√	√	√	√	√
Yield components	LSCHL4	lower grain yield	A	G	√		√	√	√	√	√		√	√
Yield components	LSCHL4	lower grain yield	T	C					H	√
Yield components	PTB1	increasing setting rate	G	A	√			√		√	√
Yield components	GS5	decreasing grain width	C	T					H
Yield components	GS5	decreasing grain width	G	A	√	√	√	√	H	√	√	√	√	√
Yield components	DPL2	hybrid incompatibility	C	T	√	√	√	√	√	√	√	√	√	√
Yield components	S5-3/ORF3	hybrid incompatibility	C	CCAGTGATCGAAAT	√	√	√	√	√	√	√	√	√	√
Yield components	S5	hybrid compatibility	A	ATTAAATTT
Yield components	S5	hybrid compatibility	TACAACGATCC	T
Yield components	GW6a/OsglHAT1	increasing grain weight and plant height	C	T
Yield components	S5-4/ORF4	hybrid incompatibility	AGCCGCGTAGCT	A	√	√	√		H	√			√	√
Yield components	OsSNB	increasing grain length	TTTCAGGTTACAAG	T
Yield components	S7	hybrid compatibility	G	T
Yield components	OsSPL13/GLW7	increasing grain size	AGTGGAAGGC	A	√	√	√	√	√	√	√	√	√	√
Yield components	GW7	increasing grain length	CTATCACTTTCT	C
Yield components	GE/CYP78A13/BG2	increasing grain size	A	C	√	√	√	√	√	√	√	√	√	√
Yield components	Pms1/PMS1T	photoperiod-sensitive male sterility	G	T
Yield components	GW8/OsSPL16	increasing grain width	C	A			√	√		√	√	√	√	√
Yield components	GW8/OsSPL16	increasing grain width	A	AAGCTGAGCTG			√	√	√	√	√	√	√	√
Yield components	GW8/OsSPL16	increasing grain width	C	T			√	√		√	√	√	√	√
Yield components	HSA1b	hybrid incompatibility	GA	G	√	√	√	√	√	√	√	√	√	√
“√” indicates that the sample’s empirically determined genotype matches the alternative genotype (Alt_geno) and is therefore expected to display the phenotypic effect described in the “Alt_Allele function” column.Blank cells denote concordance with the reference genotype (Ref_geno).“H” signifies heterozygosity, i.e., the simultaneous presence of both reference and alternative alleles at the queri…
