# Supplementary material for: Key Genomic Regions of Rice Cultivar GuiHeFeng and Its Derivatives Revealed by Genome-Wide Analysis
Source: Plants (Basel). 2026 Feb 6;15(3):520. doi: 10.3390/plants15030520 (PMC12899404; doi:10.3390/plants15030520)
Supplement: Supplementary file 1 [file plants-15-00520-s001.zip › Table S 8-2 Genes with different genotype for GuiHeFeng and its derivatives.xlsx]

## Sheet: Sheet1
Category	Gene	Alt_Allele_Function	Ref_geno	Alt_geno	GuiFeng18	GuiNongFeng	HeFengDao445	HeXiFengZhan2	NaXiangSiMiao	NaGuXiang	NaFengZhan	GuiYaXiang	JingYouXiang139	GuiHeFeng
Abiotic Stress	Os-HKT1;5/SKC1	increasing salt tolerance	C	T		√	√	√	√	√	√		√
Abiotic Stress	Os-MOT1;1	decreasing molybdenum accumulation	T	C					H					√
Abiotic Stress	DROT1	increasing drought tolerance	C	T	√		√		H	√		√		√
Abiotic Stress	Nced	drought resistance	C	T	√	√
Biotic Stress	bsr-d1	increasing blast resistance	T	C				N			H			N
Biotic Stress	Bph3	increasing brown planthopper resistance	T	C	√	√	√		H	√		√	√	√
Biotic Stress	PiPR1	decreasing blast tolerance	GAA	G						N
Biotic Stress	Pi56	increasing blast resistance	A	G	N		N	N		N	N		N	N
Heading date	OsCOL4	promoting heading date	C	A				√	H	√	√		√	√
Heading date	OsCOL4	promoting heading date	GTGCA	G						√
Heading date	Hd17/Hd3b	delaying heading date	A	G				√	H			√	√
Heading date	RFT1	delaying heading date	G	A					H
Heading date	Hd3a	Late heading	C	A					H
Heading date	Hd1	promoting heading date under LD	CAAGA	C	√	√	√	√	H	√	√	√	√	√
Heading date	OsPRR37/Hd2/Ghd7.1	promoting heading date under LD	AGAACGTTG	A		√			H
Heading date	Ghd8	promoting heading date under LD	A	ATGCCC						N			N
Heading date	DTH8	promoting heading date under LD	A	C						N			N
Heading date	Ehd1	delaying heading date	T	C					H
Heading date	RCN1	delaying heading date	C	T		√	√		H	√			√
Heading date	GATA28	later heading date,greater plant height and larger panicle length	C	A	√
Others	qSE3/OsHAK21	increasing salt tolerance	C	T				N
Others	LOC_Os07g39700	increasing sprouting	G	T				N
Plant Architecture	D2/CYP90D2/SMG11	larger tiller angle	G	T	√	√		√	H	√	√	√	√	√
Plant Architecture	D61/OsBRI1	larger flag leaf angle	C	T	√	√	√		√	√			√	√
Plant Architecture	sd1	semi-dwarf	TA	T	N	N	N		N	N		N	N
Plant Architecture	OsGSK2	increasing mesocotyl length	C	T	√	√	√		H	√		√	√	√
Plant Architecture	APO1	increasing grain number	C	T	N	N	N	N		N	N	N	N	N
Plant Architecture	TIG1	smaller tiller angle	C	T		√		√	H	√	√		√
Secondary metabolism	Trigonelline_gwas	fewer trigonelline	G	T					H	√				√
Secondary metabolism	LOC_Os07g04970	fewer feruloylserotonin	A	G		√			H	√	√	√
Secondary metabolism	LOC_Os07g04970	fewer feruloylserotonin	G	A		√			H	√	√	√
Secondary metabolism	LOC_Os12g27254	fewer N',N''-p-coumaroyl feruloyl spermidine	G	A	√	√	√	√	H	√	√	√		√
Seed Morphology	qSH1	seed shattering	T	G	√		√	√	√	√	√	√	√	√
Yield components	GW2	larger grain width and weight	C	T	√	√	√	√	H	√	√	√	√	√
Taste quality	OsACS6/SSG6	more L-asparagine	A	G					H
Taste quality	ALK	High gelatinization temperature	A	G	√	√	√	√	N	√	√	√	√	√
Taste quality	Badh2	fragrance	AAAGAT	A		√			√	√		√	√
Yield components	Rf3/OsMADS3	fertility restoration	T	C	√	√	√	√	H	√	√	√	√	√
Yield components	NOG1	increasing grain number	G	GCAAAGTTGCCAT	√	√	√		H	√		√	√	√
Yield components	LAX1	increasing grain number	T	C	√		√	√	√	√	√	√	√	√
Yield components	LAX1	increasing grain number	C	A				H			H	H
Yield components	Rf2	fertility restoration	C	T	√	√	√		H	√			√	√
Yield components	GL3.2/CYP78A5	deceasing grain length	T	C	√	√	√	√	H	√	√	√	√	√
Yield components	LSCHL4	lower grain yield	T	C					H	√
Yield components	PTB1	increasing setting rate	G	A	√			√		√	√
Yield components	GS5	decreasing grain width	C	T					H
Yield components	GS5	decreasing grain width	G	A	√	√	√	√	H	√	√	√	√	√
Yield components	S5-4/ORF4	hybrid incompatibility	AGCCGCGTAGCT	A	√	√	√		H	√			√	√
Yield components	GW8/OsSPL16	increasing grain width	C	A			√	√		√	√	√	√	√
Yield components	GW8/OsSPL16	increasing grain width	A	AAGCTGAGCTG			√	√	√	√	√	√	√	√
Yield components	GW8/OsSPL16	increasing grain width	C	T			√	√		√	√	√	√	√
“√” indicates that the sample’s empirically determined genotype matches the alternative genotype (Alt_geno) and is therefore expected to display the phenotypic effect described in the “Alt_Allele function” column.Blank cells denote concordance with the reference genotype (Ref_geno).“H” signifies heterozygosity, i.e., the simultaneous presence of both reference and alternative alleles at the queri…

## Sheet: Sheet2
Category	Gene	Alt_Allele_Function	Ref_geno	Alt_geno	GuiFeng18	GuiNongFeng	HeFengDao445	HeXiFengZhan2	NaXiangSiMiao	NaGuXiang	NaFengZhan	GuiYaXiang	JingYouXiang139	GuiHeFeng
Biotic Stress	bsr-d1	increasing blast resistance	T	C				N			H			N
Biotic Stress	PiPR1	decreasing blast tolerance	GAA	G						N
Biotic Stress	Pi56	increasing blast resistance	A	G	N		N	N		N	N		N	N
Heading date	Ghd8	promoting heading date under LD	A	ATGCCC						N			N
Heading date	DTH8	promoting heading date under LD	A	C						N			N
Others	qSE3/OsHAK21	increasing salt tolerance	C	T				N
Others	LOC_Os07g39700	increasing sprouting	G	T				N
Plant Architecture	sd1	semi-dwarf	TA	T	N	N	N		N	N		N	N
Plant Architecture	APO1	increasing grain number	C	T	N	N	N	N		N	N	N	N	N
Taste quality	ALK	High gelatinization temperature	A	G	√	√	√	√	N	√	√	√	√	√
“√” indicates that the sample’s empirically determined genotype matches the alternative genotype (Alt_geno) and is therefore expected to display the phenotypic effect described in the “Alt_Allele function” column.Blank cells denote concordance with the reference genotype (Ref_geno).“H” signifies heterozygosity, i.e., the simultaneous presence of both reference and alternative alleles at the queri…
