# Supplementary material for: Key Genomic Regions of Rice Cultivar GuiHeFeng and Its Derivatives Revealed by Genome-Wide Analysis
Source: Plants (Basel). 2026 Feb 6;15(3):520. doi: 10.3390/plants15030520 (PMC12899404; doi:10.3390/plants15030520)
Supplement: Supplementary file 1 [file plants-15-00520-s001.zip › Table S 9-Important genes on kGRs.xlsx]

## Sheet: Sheet1
bin	Chr	Start	End	Gene	Alt_Allele_Function	Category
2050000-2100000	chr01	2053583	2057638	LRK10L-2.1	resistance gene analogs (RGAs)	biotic stress
28650000-28700000	chr01	28666309	28668106	﻿Xa21	bacterial blight resistance	biotic stress
28650000-28700000	chr01	28669479	28673568	OsLRR-RLK	Regulate defence reaction	biotic stress
12750000-12800000	chr02	12798344	12804729	Retrovirus-related Pol polyprotein from transposon RE1	Increase the Resistance for Broad bean wilt virus 2	biotic stress
26950000-27000000	chr03	26952048	26959200	OsTHIC	positively REGULATE vitamin B 1 synthesis	Other
3450000-3500000	chr03	3489869	3500130	TOP3α	regulates meiotic recombination	Other
22350000-22400000	chr04	22369632	22376812	OsABA1	Positively regulate plant development and adaptation to abiotic and biotic stresses	biotic/Abiotic Stress
22350000-22400000	chr04	﻿22353707	22355207	OsAP37	Mediate the tolerance to drought	Abiotic Stress
22350000-22400000	chr04	﻿22362239	22367204	﻿OsPT17	Involved in Chilling Response and salt stress	Abiotic Stress
22350000-22400000	chr04	﻿22389303	22393831	OsPP65	Decrease rice risistance to chilling	Abiotic Stress
33150000-33200000	chr04	33185813	33186889	OsWAK54	plays important roles in cell expansion, pathogen resistance	biotic stress
33150000-33200000	chr04	33192623	33196131	OsWAK55	plays important roles in cell expansion, pathogen resistance	biotic stress
35250000-35300000	chr04	35287781	35289156	OsPR5	increase pathogen resistance	biotic stress
35250000-35300000	chr04	35270952	35276805	OsSPARK2	negatively regulation the tolerance	biotic/Abiotic Stress
28900000-28950000	chr06	28941271	28943704	OsRRK1	Positively regulate brown planthopper resistance	biotic stress
28900000-28950000	chr06	﻿28905577	28909089	OsLRR-RLK1	initiates striped stem borer resistance	biotic stress
30350000-30400000	chr06	30357699	30361201	OsNPSN11	Positively regulate the blast resistance	biotic stress
15700000-15750000	chr08	15695534	15703960	﻿Protein PHR1-LIKE 3	enhances tolerance to Pi deficiency and salt stress in rice	Abiotic Stress
13150000-13200000	chr09	﻿13154943	13155832	OsSAP17	Enhancing plant resistance to drought and salt	Abiotic Stress
13150000-13200000	chr09	﻿13181330	13184741	OsPHD38	Mediate the tolerance to drought and salt stress	Abiotic Stress
17550000-17600000	chr09	17556929	17558591	OsDjC69	Mediate flowering and the tolerance to drought and salt stress	Abiotic Stress
17550000-17600000	chr09	17565471	17566197	OsbHLH043	Mediate the tolerance to drought and arsenic stress	Abiotic Stress
20900000-20950000	chr09	20915301	20919808	OsMYB85	cell wall regulators	Other
21150000-21200000	chr09	21151736	21154358	OsCYP-24	Mediate the tolerance to drought and salt stress	Abiotic Stress
21150000-21200000	chr09	﻿21155956	21157945	OsRNS4	enhanced tolerance to high salinity	Abiotic Stress
21150000-21200000	chr09	﻿21171653	21174067	OsPAD1	regulate pollen aperture formation	Fertility
21150000-21200000	chr09	﻿21189381	21190738	OsMYB31	Increase yield	Yield components
21150000-21200000	chr09	21197503	21199723	MS5	regulate pollen formation	Fertility
21150000-21200000	chr09	21199731	21202763	﻿OsAPX9	Increase the tolerance to drought, plant height and heading date	Abiotic Stress/Heading date/Plant Architecture
22650000-22700000	chr09	﻿22653849	22657046	Ohp2	Positively Mediate the tolerance to salt stress	Abiotic Stress
22650000-22700000	chr09	22666306	22671392	OsWD40-174	take important role in rice-Xoo interactions	biotic stress
20350000-20400000	chr10	20355076	20355657	OsERF18	enhances tolerance to Pi deficiency	Abiotic Stress
20350000-20400000	chr10	20374252	20375455	OsEMSA1	Involved in Embryo sac Development	Fertility
20350000-20400000	chr10	20377195	20380235	﻿OsNP1	required for anther cuticle formation and pollen exine patterning	Fertility
20350000-20400000	chr10	20377031	20386096	OsPLDbeta1	activates defense responses and increases disease resistance in rice	biotic stress
28800000-28850000	chr11	28804248	28808550	OsHSP70	Induces the tolerance to high temperature stress	Abiotic Stress
28800000-28850000	chr11	28827676	28828513	OsMT1a	positively regulated rice resistance to blast	biotic stress
28800000-28850000	chr11	28845905	28852938	OsSCL57	Regulate the phosphorus homeostasis of rice	Other
